# Supplementary material for: SNORA72 Activates the Notch1/c-Myc Pathway to Promote Stemness Transformation of Ovarian Cancer Cells
Source: Front Cell Dev Biol. 2020 Nov 3;8:583087. doi: 10.3389/fcell.2020.583087 (PMC7669759; doi:10.3389/fcell.2020.583087)
Supplement: Supplementary file 1 [file Data_Sheet_1.CSV]

Probe Set ID	p	FC (abs)	Regulation	OS-1.sst-rma-gene-full-Signal(normalized)	OS-2.sst-rma-gene-full-Signal(normalized)	OS-3.sst-rma-gene-full-Signal(normalized)	OV-1.sst-rma-gene-full-Signal(normalized)	OV-2.sst-rma-gene-full-Signal(normalized)	OV-3.sst-rma-gene-full-Signal(normalized)	Gene ID	Gene Symbol	Gene Accession	Gene Description	category	Cytoband	GO Biological Process ID	GO Biological Process Term	GO Cellular Component ID	GO Cellular Component Term	GO Molecular Function ID	GO Molecular Function Term	locus type	mRNA Source	mRna - Description	mRNA Accession	OE locus type	Chromosome	Start	Stop	Strand	Pathway Name	Pathway Source	SwissProt accession	transcript_cluster_id	UniGene ID
TC01000008.hg.1	0.04506241	3.0386596	up	7.273818	8.84797	7.839912	6.317433	6.956925	5.877038	---//101060494//101059936//---//---//---	LOC101060495 // LOC101060494 // LOC101059936 // LOC100996502 // LOC100996328 // LOC100287894	ENST00000455464 // ENST00000455464 // ENST00000455464 // ENST00000455464 // ENST00000455464 // ENST00000455464	uncharacterized LOC101060495 // uncharacterized LOC101060494 // uncharacterized LOC101059936 // uncharacterized LOC100996502 // uncharacterized LOC100996328 // uncharacterized LOC100287894	main	--- // --- // --- // --- // --- // 7q11.21	---	---	---	---	---	---	Coding	ENSEMBL	havana:lincRNA chromosome:GRCh37:1:322078:342806:1 gene:ENSG00000237094 gene_biotype:lincRNA transcript_biotype:lincRNA	ENST00000455464	NonCoding/pseudogene	chr1	334140	342806	+	---	---	---	TC22000016.hg.1	---
TC01000089.hg.1	0.007899106	2.023175	up	6.532594	6.742898	7.153305	5.635163	5.774549	5.96922	---	---	---	---	main	---	---	---	---	---	---	---	Coding	ENSEMBL	ncrna:snRNA chromosome:GRCh37:1:6600914:6601024:1 gene:ENSG00000253022 gene_biotype:snRNA transcript_biotype:snRNA	ENST00000517213	NonCoding/snRNA	chr1	6600914	6601024	+	---	---	---	TC06001172.hg.1	---
TC01000097.hg.1	9.73E-04	4.182744	up	7.792958	7.682378	7.556964	5.359252	5.411564	6.068134	---	---	---	---	main	---	---	---	---	---	---	---	Coding	ENSEMBL	ncrna:snRNA chromosome:GRCh37:1:7279420:7279584:1 gene:ENSG00000207056 gene_biotype:snRNA transcript_biotype:snRNA	ENST00000384328	NonCoding/snRNA	chr1	7279420	7279584	+	---	---	---	TC05001508.hg.1	---
TC01000126.hg.1	2.05E-04	4.6070724	up	6.855992	7.292853	7.269907	4.810899	4.876675	5.119626	---	---	---	---	main	---	---	---	---	---	---	---	Coding	ENSEMBL	ncrna:snRNA chromosome:GRCh37:1:10223326:10223432:1 gene:ENSG00000201746 gene_biotype:snRNA transcript_biotype:snRNA	ENST00000364876	NonCoding/snRNA	chr1	10223326	10223432	+	---	---	---	TC04000267.hg.1	---
TC01000128.hg.1	4.82E-04	6.1974955	up	19.56326	19.55307	19.56779	16.94423	16.48458	17.36025	---	RNU6-37	ENST00000362692	RNA, U6 small nuclear 37	main	---	---	---	---	---	---	---	Coding	ENSEMBL	ncrna:snRNA chromosome:GRCh37:1:10359024:10359130:1 gene:ENSG00000199562 gene_biotype:snRNA transcript_biotype:snRNA	ENST00000362692	NonCoding/snRNA	chr1	10359024	10359130	+	---	---	---	TC04000010.hg.1	---
TC01000138.hg.1	0.049754992	2.5138521	up	6.230295	7.103265	5.919086	4.83293	4.704713	5.725303	---	---	---	---	main	---	---	---	---	---	---	---	Coding	ENSEMBL	ncrna:snRNA chromosome:GRCh37:1:11212407:11212509:1 gene:ENSG00000253086 gene_biotype:snRNA transcript_biotype:snRNA	ENST00000517277	NonCoding/snRNA	chr1	11212407	11212509	+	---	---	---	TC02002833.hg.1	---
TC01000167.hg.1	2.68E-04	4.901118	up	6.839719	6.665456	6.640808	4.409503	4.118874	4.738274	---	---	---	---	main	---	---	---	---	---	---	---	Coding	ENSEMBL	ncrna:snRNA chromosome:GRCh37:1:12982374:12982480:1 gene:ENSG00000207434 gene_biotype:snRNA transcript_biotype:snRNA	ENST00000384703	NonCoding/snRNA	chr1	12982374	12982480	+	---	---	---	TCUn_gl000247000001.hg.1	---
TC01000248.hg.1	7.49E-04	2.9470117	up	7.26673	6.724942	6.9538	5.49085	5.472939	5.303926	---	---	---	---	main	---	GO:0008150	biological_process	GO:0005575 // GO:0005576	cellular_component // extracellular region	GO:0003674	molecular_function	Coding	ENSEMBL	ncrna:snRNA chromosome:GRCh37:1:19837087:19837227:1 gene:ENSG00000201609 gene_biotype:snRNA transcript_biotype:snRNA	ENST00000364739	NonCoding/snRNA	chr1	19837087	19837227	+	---	---	Q8NDX9	TC6_ssto_hap7000197.hg.1	Hs.708719
TC01000275.hg.1	0.005658445	2.5542767	up	10.41305	10.29076	10.17997	8.486606	9.306247	9.032182	---	---	---	---	main	---	GO:0006955 // GO:0019886 // GO:0045580 // GO:0002504 // GO:0019882 // GO:0019886	immune response // antigen processing and presentation of exogenous peptide antigen via MHC class II // regulation of T cell differentiation // antigen processing and presentation of peptide or polysaccharide antigen via MHC class II // antigen processing and presentation // antigen processing and presentation of exogenous peptide antigen via MHC class II	GO:0005765 // GO:0005886 // GO:0010008 // GO:0016021 // GO:0042613 // GO:0005764 // GO:0005765 // GO:0005768 // GO:0016020	lysosomal membrane // plasma membrane // endosome membrane // integral to membrane // MHC class II protein complex // lysosome // lysosomal membrane // endosome // membrane	GO:0032395	MHC class II receptor activity	Coding	ENSEMBL	cdna:pseudogene chromosome:GRCh37:1:22234678:22235073:1 gene:ENSG00000232037 gene_biotype:pseudogene transcript_biotype:processed_pseudogene	ENST00000398929	NonCoding/pseudogene	chr1	22234678	22235073	+	---	---	P06340	TC6_ssto_hap7000171.hg.1	Hs.631991
TC01000277.hg.1	0.001982746	2.4154024	up	6.040146	5.606412	5.976249	4.467958	4.508929	4.829129	---	---	---	---	main	---	GO:0001916 // GO:0002474 // GO:0002479 // GO:0006952 // GO:0015833 // GO:0015833 // GO:0019060 // GO:0019885 // GO:0042590 // GO:0046967 // GO:0055085 // GO:0001916 // GO:0006200 // GO:0006810 // GO:0015031 // GO:0015833 // GO:0015833 // GO:0019048 // GO:0055085 // GO:0055085	positive regulation of T cell mediated cytotoxicity // antigen processing and presentation of peptide antigen via MHC class I // antigen processing and presentation of exogenous peptide antigen via MHC class I, TAP-dependent // defense response // peptide transport // peptide transport // intracellular transport of viral proteins in host cell // antigen processing and presentation of endogenous p…	GO:0005743 // GO:0005789 // GO:0005829 // GO:0005886 // GO:0016021 // GO:0030176 // GO:0042825 // GO:0042825 // GO:0005739 // GO:0005743 // GO:0005783 // GO:0005789 // GO:0005886 // GO:0016020 // GO:0016021 // GO:0042825	mitochondrial inner membrane // endoplasmic reticulum membrane // cytosol // plasma membrane // integral to membrane // integral to endoplasmic reticulum membrane // TAP complex // TAP complex // mitochondrion // mitochondrial inner membrane // endoplasmic reticulum // endoplasmic reticulum membrane // plasma membrane // membrane // integral to membrane // TAP complex	GO:0005515 // GO:0005524 // GO:0015197 // GO:0015197 // GO:0015421 // GO:0042288 // GO:0042605 // GO:0042605 // GO:0042803 // GO:0043531 // GO:0046978 // GO:0046978 // GO:0046979 // GO:0046979 // GO:0046980 // GO:0000166 // GO:0005215 // GO:0005524 // GO:0015197 // GO:0015421 // GO:0016887 // GO:0017111 // GO:0042288 // GO:0042288 // GO:0042605 // GO:0042626 // GO:0046978 // GO:0046979 // GO:0046…	protein binding // ATP binding // peptide transporter activity // peptide transporter activity // oligopeptide-transporting ATPase activity // MHC class I protein binding // peptide antigen binding // peptide antigen binding // protein homodimerization activity // ADP binding // TAP1 binding // TAP1 binding // TAP2 binding // TAP2 binding // tapasin binding // nucleotide binding // transporter ac…	Coding	ENSEMBL	ncrna:snRNA chromosome:GRCh37:1:22314309:22314412:1 gene:ENSG00000201919 gene_biotype:snRNA transcript_biotype:snRNA	ENST00000365049	NonCoding/snRNA	chr1	22314309	22314412	+	---	---	Q03518	TC6_ssto_hap7000169.hg.1	Hs.352018
TC01000278.hg.1	0.001963211	2.2291565	up	6.334028	5.997809	6.069904	4.741388	5.159452	5.031407	---	---	---	---	main	---	GO:0000082 // GO:0000209 // GO:0000278 // GO:0002474 // GO:0002479 // GO:0006521 // GO:0006915 // GO:0006977 // GO:0010467 // GO:0016032 // GO:0016070 // GO:0016071 // GO:0019048 // GO:0019221 // GO:0031145 // GO:0034641 // GO:0042590 // GO:0042981 // GO:0044281 // GO:0045444 // GO:0051436 // GO:0051437 // GO:0051439 // GO:0060337 // GO:0006508 // GO:0019882 // GO:0030154 // GO:0043066 // GO:0045…	G1/S transition of mitotic cell cycle // protein polyubiquitination // mitotic cell cycle // antigen processing and presentation of peptide antigen via MHC class I // antigen processing and presentation of exogenous peptide antigen via MHC class I, TAP-dependent // regulation of cellular amino acid metabolic process // apoptotic process // DNA damage response, signal transduction by p53 class med…	GO:0000502 // GO:0005654 // GO:0005829 // GO:0005839 // GO:0000502 // GO:0005634 // GO:0005737 // GO:0005839	proteasome complex // nucleoplasm // cytosol // proteasome core complex // proteasome complex // nucleus // cytoplasm // proteasome core complex	GO:0004298 // GO:0005515 // GO:0004175 // GO:0008233 // GO:0016787	threonine-type endopeptidase activity // protein binding // endopeptidase activity // peptidase activity // hydrolase activity	Coding	ENSEMBL	ncrna:snRNA chromosome:GRCh37:1:22337478:22337581:1 gene:ENSG00000201273 gene_biotype:snRNA transcript_biotype:snRNA	ENST00000364403	NonCoding/snRNA	chr1	22337478	22337581	+	Proteasome_Degradation	GenMAPP	P28062	TC6_ssto_hap7000168.hg.1	Hs.180062
TC01000281.hg.1	0.011668017	2.3129392	up	8.164614	8.234915	7.891856	6.859603	7.340724	6.461879	---	CDC42-IT1	ENST00000431803	CDC42 intronic transcript 1 (non-protein coding)	main	---	---	---	---	---	---	---	Coding	ENSEMBL	havana:sense_intronic chromosome:GRCh37:1:22385690:22390692:1 gene:ENSG00000230068 gene_biotype:sense_intronic transcript_biotype:sense_intronic	ENST00000431803	NonCoding	chr1	22385690	22390692	+	---	---	P01911	TC6_ssto_hap7000164.hg.1	---
TC01000293.hg.1	0.011136607	2.5887973	up	5.990166	6.53973	5.690475	4.581447	5.056673	4.465405	---	MIR3115	NR_036057	microRNA 3115	main	---	GO:0006631 // GO:0006641 // GO:0007155 // GO:0007160 // GO:0016337 // GO:0030036 // GO:0030199 // GO:0032963 // GO:0043206 // GO:0043506 // GO:0048251 // GO:0006629 // GO:0007155 // GO:0030198 // GO:0008150	fatty acid metabolic process // triglyceride metabolic process // cell adhesion // cell-matrix adhesion // cell-cell adhesion // actin cytoskeleton organization // collagen fibril organization // collagen metabolic process // extracellular fibril organization // regulation of JUN kinase activity // elastic fiber assembly // lipid metabolic process // cell adhesion // extracellular matrix organiza…	GO:0005578 // GO:0005583 // GO:0005615 // GO:0005622 // GO:0031012 // GO:0031012 // GO:0005576 // GO:0005578 // GO:0005615	proteinaceous extracellular matrix // fibrillar collagen // extracellular space // intracellular // extracellular matrix // extracellular matrix // extracellular region // proteinaceous extracellular matrix // extracellular space	GO:0005178 // GO:0005518 // GO:0008201 // GO:0008201 // GO:0005201	integrin binding // collagen binding // heparin binding // heparin binding // extracellular matrix structural constituent	Coding	RefSeq	Homo sapiens microRNA 3115 (MIR3115), microRNA.	NR_036057	NonCoding/miRNA	chr1	23370798	23370865	+	---	---	P22105	TC6_ssto_hap7000151.hg.1	Hs.485104
TC01000295.hg.1	0.01401654	2.366482	up	7.766085	7.922648	8.40453	6.873414	6.358336	7.133277	---	---	---	---	main	---	GO:0006402 // GO:0008152 // GO:0050779 // GO:0071028 // GO:0090305	mRNA catabolic process // metabolic process // RNA destabilization // nuclear mRNA surveillance // nucleic acid phosphodiester bond hydrolysis	GO:0005634	nucleus	GO:0000166 // GO:0000287 // GO:0003729 // GO:0008409 // GO:0034353 // GO:0003723 // GO:0004518 // GO:0004527 // GO:0016787 // GO:0046872	nucleotide binding // magnesium ion binding // mRNA binding // 5'-3' exonuclease activity // RNA pyrophosphohydrolase activity // RNA binding // nuclease activity // exonuclease activity // hydrolase activity // metal ion binding	Coding	ENSEMBL	ncrna:snRNA chromosome:GRCh37:1:23490446:23490546:1 gene:ENSG00000252578 gene_biotype:snRNA transcript_biotype:snRNA	ENST00000516769	NonCoding/snRNA	chr1	23490446	23490546	+	---	---	O77932	TC6_ssto_hap7000149.hg.1	Hs.153299
TC01000363.hg.1	0.00878081	2.037733	up	6.393914	5.848524	6.045062	5.213918	4.780823	5.211863	---	---	---	---	main	---	---	---	---	---	---	---	Coding	ENSEMBL	havana:lincRNA chromosome:GRCh37:1:27783709:27786093:1 gene:ENSG00000241169 gene_biotype:lincRNA transcript_biotype:lincRNA	ENST00000492975	NonCoding/lincRNA	chr1	27783709	27786093	+	---	---	---	TC6_ssto_hap7000074.hg.1	---
TC01000366.hg.1	9.46E-04	10.895775	up	11.16636	11.14752	10.6306	8.000455	6.842723	7.764213	---	---	---	---	main	---	GO:0006954 // GO:0006956 // GO:0006958 // GO:0030449 // GO:0045087 // GO:0006956 // GO:0010951 // GO:0045087	inflammatory response // complement activation // complement activation, classical pathway // regulation of complement activation // innate immune response // complement activation // negative regulation of endopeptidase activity // innate immune response	GO:0005576 // GO:0005615 // GO:0005886 // GO:0005576	extracellular region // extracellular space // plasma membrane // extracellular region	GO:0004866	endopeptidase inhibitor activity	Coding	ENSEMBL	ncrna:snRNA chromosome:GRCh37:1:28020242:28020346:1 gene:ENSG00000207095 gene_biotype:snRNA transcript_biotype:snRNA	ENST00000384367	NonCoding/snRNA	chr1	28020242	28020346	+	---	---	P0C0L5	TC6_ssto_hap7000071.hg.1	Hs.720022
TC01000371.hg.1	0.004501605	2.9397125	up	9.923426	9.253424	9.29261	7.68547	7.882639	8.234324	677774	SCARNA1	NR_002997	small Cajal body-specific RNA 1	main	1p35.3	---	---	---	---	---	---	Coding	RefSeq	Homo sapiens small Cajal body-specific RNA 1 (SCARNA1), guide RNA.	NR_002997	NonCoding/guide_RNA	chr1	28160912	28161077	+	---	---	Q5SSQ6	TC6_ssto_hap7000064.hg.1	Hs.371225
TC01000380.hg.1	0.006296839	2.0850444	up	5.514398	5.183394	4.903791	4.061096	4.024699	4.335553	---	---	---	---	main	---	GO:0000902 // GO:0006955 // GO:0008360 // GO:0009653 // GO:0016358 // GO:0050672 // GO:0006955	cell morphogenesis // immune response // regulation of cell shape // anatomical structure morphogenesis // dendrite development // negative regulation of lymphocyte proliferation // immune response	GO:0000139 // GO:0005737 // GO:0005794 // GO:0016021 // GO:0005794 // GO:0012505 // GO:0016020 // GO:0016021	Golgi membrane // cytoplasm // Golgi apparatus // integral to membrane // Golgi apparatus // endomembrane system // membrane // integral to membrane	---	---	Coding	ENSEMBL	ncrna:snRNA chromosome:GRCh37:1:28807874:28807992:1 gene:ENSG00000221216 gene_biotype:snRNA transcript_biotype:snRNA	ENST00000408289	NonCoding/snRNA	chr1	28807874	28807992	+	---	---	O00453	TC6_ssto_hap7000055.hg.1	Hs.436066
TC01000382.hg.1	1.26E-04	2.553058	up	18.66002	18.61366	18.7035	17.25978	17.18262	17.4781	26768//---	RNU105A // SNORA73B	ENST00000363217 // ENST00000363217	RNA, U105A small nucleolar // small nucleolar RNA, H/ACA box 73B	main	1p35.3 // 1p36.1	GO:0001666 // GO:0002876 // GO:0002925 // GO:0006917 // GO:0006959 // GO:0007165 // GO:0007267 // GO:0007584 // GO:0032496 // GO:0032729 // GO:0042493 // GO:0044130 // GO:0048147 // GO:0048535 // GO:0050830 // GO:0006915 // GO:0006955 // GO:0043065	response to hypoxia // positive regulation of chronic inflammatory response to antigenic stimulus // positive regulation of humoral immune response mediated by circulating immunoglobulin // induction of apoptosis // humoral immune response // signal transduction // cell-cell signaling // response to nutrient // response to lipopolysaccharide // positive regulation of interferon-gamma production /…	GO:0005615 // GO:0016020 // GO:0005576	extracellular space // membrane // extracellular region	GO:0005102 // GO:0005125 // GO:0005164	receptor binding // cytokine activity // tumor necrosis factor receptor binding	Coding	ENSEMBL	ncrna:snoRNA chromosome:GRCh37:1:28835071:28835274:1 gene:ENSG00000200087 gene_biotype:snoRNA transcript_biotype:snoRNA	ENST00000363217	NonCoding/snoRNA	chr1	28835071	28835274	+	Apoptosis // Apoptosis_KEGG	GenMAPP // GenMAPP	P01374	TC6_ssto_hap7000053.hg.1	Hs.36
TC01000388.hg.1	1.73E-04	5.83199	up	17.66324	17.61688	17.65564	15.05434	14.80248	15.44698	26824	RNU11	NR_004407	RNA, U11 small nuclear	main	1p35	---	---	---	---	---	---	Coding	RefSeq	Homo sapiens RNA, U11 small nuclear (RNU11), small nuclear RNA.	NR_004407	NonCoding/snRNA	chr1	28975112	28975246	+	---	---	---	TC6_ssto_hap7000047.hg.1	---
TC01000446.hg.1	1.67E-04	4.5235815	up	10.46675	10.68635	10.81104	8.476297	8.263065	8.692379	---	RNA5SP42	ENST00000364278	RNA, 5S ribosomal pseudogene 42	main	---	GO:0007194 // GO:0007214 // GO:0007268 // GO:0007165 // GO:0007186 // GO:0007193 // GO:0007214 // GO:0007214	negative regulation of adenylate cyclase activity // gamma-aminobutyric acid signaling pathway // synaptic transmission // signal transduction // G-protein coupled receptor signaling pathway // adenylate cyclase-inhibiting G-protein coupled receptor signaling pathway // gamma-aminobutyric acid signaling pathway // gamma-aminobutyric acid signaling pathway	GO:0005576 // GO:0005737 // GO:0005886 // GO:0005887 // GO:0030054 // GO:0038037 // GO:0042734 // GO:0045211 // GO:0005886 // GO:0005887 // GO:0016020 // GO:0016021 // GO:0038039 // GO:0045202	extracellular region // cytoplasm // plasma membrane // integral to plasma membrane // cell junction // G-protein coupled receptor dimeric complex // presynaptic membrane // postsynaptic membrane // plasma membrane // integral to plasma membrane // membrane // integral to membrane // G-protein coupled receptor heterodimeric complex // synapse	GO:0004965 // GO:0005515 // GO:0004871 // GO:0004930 // GO:0004965 // GO:0004965	G-protein coupled GABA receptor activity // protein binding // signal transducer activity // G-protein coupled receptor activity // G-protein coupled GABA receptor activity // G-protein coupled GABA receptor activity	Coding	ENSEMBL	ncrna:rRNA chromosome:GRCh37:1:34578550:34578664:1 gene:ENSG00000201148 gene_biotype:rRNA transcript_biotype:rRNA	ENST00000364278	NonCoding/rRNA	chr1	34578550	34578664	+	GPCRDB_Class_C_Metabotropic_glutamate_pheromone	GenMAPP	Q9UBS5	TC6_qbl_hap6000226.hg.1	Hs.167017
TC01000473.hg.1	0.005005015	3.218833	up	7.12287	7.148642	6.309436	5.412687	5.098109	5.010539	---	---	---	---	main	---	---	---	---	---	---	---	NonCoding	ENSEMBL	ncrna:snRNA chromosome:GRCh37:1:37669211:37669317:1 gene:ENSG00000207328 gene_biotype:snRNA transcript_biotype:snRNA	ENST00000384598	NonCoding/snRNA	chr1	37669211	37669317	+	---	---	---	TC6_qbl_hap6000200.hg.1	---
TC01000482.hg.1	0.011451511	3.656042	up	8.048474	7.571697	6.666836	5.353175	5.767973	5.55501	---	---	---	---	main	---	GO:0001501 // GO:0001501 // GO:0007605 // GO:0022617 // GO:0030198 // GO:0030199 // GO:0030574 // GO:0051216 // GO:0060021 // GO:0060023	skeletal system development // skeletal system development // sensory perception of sound // extracellular matrix disassembly // extracellular matrix organization // collagen fibril organization // collagen catabolic process // cartilage development // palate development // soft palate development	GO:0005576 // GO:0005592 // GO:0005788 // GO:0005576 // GO:0005578 // GO:0005581	extracellular region // collagen type XI // endoplasmic reticulum lumen // extracellular region // proteinaceous extracellular matrix // collagen	GO:0030020 // GO:0030674 // GO:0046872 // GO:0005201 // GO:0005515	extracellular matrix structural constituent conferring tensile strength // protein binding, bridging // metal ion binding // extracellular matrix structural constituent // protein binding	Coding	ENSEMBL	ncrna:snRNA chromosome:GRCh37:1:38350695:38350789:1 gene:ENSG00000222282 gene_biotype:snRNA transcript_biotype:snRNA	ENST00000410350	NonCoding/snRNA	chr1	38350695	38350789	+	---	---	P13942	TC6_qbl_hap6000191.hg.1	Hs.390171
TC01000483.hg.1	0.001230546	9.640205	up	12.01203	12.58253	12.05838	8.647696	8.538872	9.65918	---	---	---	---	main	---	GO:0006955 // GO:0019221 // GO:0019886 // GO:0031295 // GO:0050852 // GO:0060333 // GO:0071346 // GO:0002504 // GO:0006955 // GO:0019882	immune response // cytokine-mediated signaling pathway // antigen processing and presentation of exogenous peptide antigen via MHC class II // T cell costimulation // T cell receptor signaling pathway // interferon-gamma-mediated signaling pathway // cellular response to interferon-gamma // antigen processing and presentation of peptide or polysaccharide antigen via MHC class II // immune respons…	GO:0000139 // GO:0005765 // GO:0005886 // GO:0005887 // GO:0010008 // GO:0012507 // GO:0030658 // GO:0030666 // GO:0030669 // GO:0032588 // GO:0042613 // GO:0071556 // GO:0005764 // GO:0005765 // GO:0005768 // GO:0005783 // GO:0005789 // GO:0005794 // GO:0005886 // GO:0016020 // GO:0016021	Golgi membrane // lysosomal membrane // plasma membrane // integral to plasma membrane // endosome membrane // ER to Golgi transport vesicle membrane // transport vesicle membrane // endocytic vesicle membrane // clathrin-coated endocytic vesicle membrane // trans-Golgi network membrane // MHC class II protein complex // integral to lumenal side of endoplasmic reticulum membrane // lysosome // ly…	GO:0032395	MHC class II receptor activity	Coding	ENSEMBL	ncrna:snRNA chromosome:GRCh37:1:38457134:38457241:1 gene:ENSG00000212541 gene_biotype:snRNA transcript_biotype:snRNA	ENST00000391239	NonCoding/snRNA	chr1	38457134	38457241	+	---	---	P20036	TC6_qbl_hap6000190.hg.1	Hs.347270
TC01000487.hg.1	0.008365033	3.515544	up	9.440063	10.09468	9.159825	7.763328	7.309098	8.180902	---	---	---	---	main	---	GO:0001916 // GO:0002474 // GO:0002479 // GO:0002481 // GO:0002485 // GO:0002489 // GO:0002489 // GO:0002591 // GO:0015833 // GO:0019060 // GO:0019885 // GO:0019885 // GO:0042590 // GO:0046967 // GO:0046968 // GO:0046968 // GO:0055085 // GO:0001916 // GO:0002481 // GO:0002485 // GO:0002489 // GO:0002591 // GO:0006200 // GO:0006810 // GO:0015031 // GO:0015833 // GO:0015833 // GO:0019048 // GO:0055…	positive regulation of T cell mediated cytotoxicity // antigen processing and presentation of peptide antigen via MHC class I // antigen processing and presentation of exogenous peptide antigen via MHC class I, TAP-dependent // antigen processing and presentation of exogenous protein antigen via MHC class Ib, TAP-dependent // antigen processing and presentation of endogenous peptide antigen via M…	GO:0005634 // GO:0005743 // GO:0005783 // GO:0005789 // GO:0005886 // GO:0016021 // GO:0030176 // GO:0042825 // GO:0042825 // GO:0005743 // GO:0005783 // GO:0005789 // GO:0005886 // GO:0016020 // GO:0016021 // GO:0042825 // GO:0005887 // GO:0016020	nucleus // mitochondrial inner membrane // endoplasmic reticulum // endoplasmic reticulum membrane // plasma membrane // integral to membrane // integral to endoplasmic reticulum membrane // TAP complex // TAP complex // mitochondrial inner membrane // endoplasmic reticulum // endoplasmic reticulum membrane // plasma membrane // membrane // integral to membrane // TAP complex // integral to plasm…	GO:0005215 // GO:0005515 // GO:0005524 // GO:0015197 // GO:0015421 // GO:0015433 // GO:0042288 // GO:0042605 // GO:0046978 // GO:0046978 // GO:0046979 // GO:0046980 // GO:0046980 // GO:0000166 // GO:0005215 // GO:0005524 // GO:0015197 // GO:0015421 // GO:0016887 // GO:0017111 // GO:0042288 // GO:0042605 // GO:0042626 // GO:0046978 // GO:0046979 // GO:0046980 // GO:0015197	transporter activity // protein binding // ATP binding // peptide transporter activity // oligopeptide-transporting ATPase activity // peptide antigen-transporting ATPase activity // MHC class I protein binding // peptide antigen binding // TAP1 binding // TAP1 binding // TAP2 binding // tapasin binding // tapasin binding // nucleotide binding // transporter activity // ATP binding // peptide tra…	Coding	ENSEMBL	ncrna:snRNA chromosome:GRCh37:1:38862331:38862437:1 gene:ENSG00000200796 gene_biotype:snRNA transcript_biotype:snRNA	ENST00000363926	NonCoding/snRNA	chr1	38862331	38862437	+	---	---	Q9Y3F1	TC6_qbl_hap6000185.hg.1	Hs.502
TC01000490.hg.1	0.016696567	2.3965707	up	6.924481	6.805012	7.612167	5.54894	5.79203	6.217775	---	---	---	---	main	---	GO:0002381 // GO:0002381 // GO:0002437 // GO:0002455 // GO:0002455 // GO:0006955 // GO:0006955 // GO:0016045 // GO:0019221 // GO:0019886 // GO:0031295 // GO:0032673 // GO:0032689 // GO:0035774 // GO:0042088 // GO:0042130 // GO:0050852 // GO:0051262 // GO:0060333 // GO:2001179 // GO:0002504 // GO:0006955 // GO:0019882 // GO:0002437 // GO:0002862 // GO:0007165 // GO:0006955 // GO:0006955 // GO:0006…	immunoglobulin production involved in immunoglobulin mediated immune response // immunoglobulin production involved in immunoglobulin mediated immune response // inflammatory response to antigenic stimulus // humoral immune response mediated by circulating immunoglobulin // humoral immune response mediated by circulating immunoglobulin // immune response // immune response // detection of bacteri…	GO:0000139 // GO:0005765 // GO:0005765 // GO:0005886 // GO:0005887 // GO:0009897 // GO:0012507 // GO:0016020 // GO:0030658 // GO:0030666 // GO:0030669 // GO:0031902 // GO:0032588 // GO:0042613 // GO:0071556 // GO:0005764 // GO:0005765 // GO:0005768 // GO:0005783 // GO:0005789 // GO:0005794 // GO:0005886 // GO:0010008 // GO:0016020 // GO:0016021 // GO:0031902 // GO:0009897 // GO:0016020 // GO:0005…	Golgi membrane // lysosomal membrane // lysosomal membrane // plasma membrane // integral to plasma membrane // external side of plasma membrane // ER to Golgi transport vesicle membrane // membrane // transport vesicle membrane // endocytic vesicle membrane // clathrin-coated endocytic vesicle membrane // late endosome membrane // trans-Golgi network membrane // MHC class II protein complex // i…	GO:0032395 // GO:0032395 // GO:0042605 // GO:0005515 // GO:0042605	MHC class II receptor activity // MHC class II receptor activity // peptide antigen binding // protein binding // peptide antigen binding	Coding	ENSEMBL	ncrna:snRNA chromosome:GRCh37:1:39392542:39392649:1 gene:ENSG00000199963 gene_biotype:snRNA transcript_biotype:snRNA	ENST00000363093	NonCoding/snRNA	chr1	39392542	39392649	+	---	---	P04229	TC6_qbl_hap6000182.hg.1	Hs.534322 // Hs.696211 // Hs.736560
TC01000506.hg.1	3.36E-04	5.1562223	up	8.845047	9.241673	9.385228	6.744331	6.592983	7.03569	---	---	---	---	main	---	GO:0006665 // GO:0006687 // GO:0044281 // GO:0008152	sphingolipid metabolic process // glycosphingolipid metabolic process // small molecule metabolic process // metabolic process	GO:0005764 // GO:0005765 // GO:0005886 // GO:0016023 // GO:0030054 // GO:0043202 // GO:0043231 // GO:0005764 // GO:0016020 // GO:0031410 // GO:0043202	lysosome // lysosomal membrane // plasma membrane // cytoplasmic membrane-bounded vesicle // cell junction // lysosomal lumen // intracellular membrane-bounded organelle // lysosome // membrane // cytoplasmic vesicle // lysosomal lumen	GO:0004308 // GO:0052794 // GO:0052795 // GO:0052796 // GO:0004308 // GO:0016787 // GO:0016798	exo-alpha-sialidase activity // exo-alpha-(2->3)-sialidase activity // exo-alpha-(2->6)-sialidase activity // exo-alpha-(2->8)-sialidase activity // exo-alpha-sialidase activity // hydrolase activity // hydrolase activity, acting on glycosyl bonds	Coding	ENSEMBL	ncrna:snRNA chromosome:GRCh37:1:40643515:40643621:1 gene:ENSG00000207508 gene_biotype:snRNA transcript_biotype:snRNA	ENST00000384777	NonCoding/snRNA	chr1	40643515	40643621	+	---	---	Q99519	TC6_qbl_hap6000165.hg.1	Hs.520037
TC01000528.hg.1	4.48E-04	7.84041	up	12.25441	12.35714	12.38554	9.294826	8.917636	9.87184	---	---	---	---	main	---	GO:0008150	biological_process	GO:0005575 // GO:0005576	cellular_component // extracellular region	GO:0003674	molecular_function	Coding	ENSEMBL	ncrna:snRNA chromosome:GRCh37:1:43034704:43034810:1 gene:ENSG00000200254 gene_biotype:snRNA transcript_biotype:snRNA	ENST00000363384	NonCoding/snRNA	chr1	43034704	43034810	+	---	---	Q9UIG4	TC6_qbl_hap6000141.hg.1	Hs.146824
TC01000538.hg.1	0.02243237	2.0180507	up	6.440197	6.363251	6.410644	5.082538	5.143609	5.949058	---	---	---	---	main	---	GO:0000724 // GO:0006281 // GO:0006302 // GO:0007049 // GO:0031573 // GO:0006281 // GO:0006974	double-strand break repair via homologous recombination // DNA repair // double-strand break repair // cell cycle // intra-S DNA damage checkpoint // DNA repair // response to DNA damage stimulus	GO:0005634 // GO:0005654 // GO:0005694 // GO:0005730 // GO:0005925 // GO:0005634 // GO:0005694	nucleus // nucleoplasm // chromosome // nucleolus // focal adhesion // nucleus // chromosome	GO:0005515 // GO:0008022 // GO:0070975	protein binding // protein C-terminus binding // FHA domain binding	Coding	ENSEMBL	ncrna:snRNA chromosome:GRCh37:1:43457109:43457215:1 gene:ENSG00000207256 gene_biotype:snRNA transcript_biotype:snRNA	ENST00000384526	NonCoding/snRNA	chr1	43457109	43457215	+	---	---	Q14676	TC6_qbl_hap6000131.hg.1	Hs.653495
TC01000541.hg.1	0.006860085	2.6558752	up	6.801676	7.432462	7.209483	5.817628	5.353124	6.04531	---	RNA5SP46	ENST00000362370	RNA, 5S ribosomal pseudogene 46	main	---	GO:0006397 // GO:0008380 // GO:0008380	mRNA processing // RNA splicing // RNA splicing	GO:0005634 // GO:0005730 // GO:0005634 // GO:0005634	nucleus // nucleolus // nucleus // nucleus	GO:0003676 // GO:0003724 // GO:0005524 // GO:0008026 // GO:0000166 // GO:0004386 // GO:0005515 // GO:0016787	nucleic acid binding // RNA helicase activity // ATP binding // ATP-dependent helicase activity // nucleotide binding // helicase activity // protein binding // hydrolase activity	Coding	ENSEMBL	ncrna:rRNA chromosome:GRCh37:1:43662088:43662207:1 gene:ENSG00000199240 gene_biotype:rRNA transcript_biotype:rRNA	ENST00000362370	NonCoding/rRNA	chr1	43662088	43662207	+	mRNA_processing_Reactome	GenMAPP	O60231	TC6_qbl_hap6000128.hg.1	Hs.485060
TC01000560.hg.1	0.001063574	5.1708755	up	7.950008	7.510641	8.364897	5.816867	5.53328	5.364174	---	---	---	---	main	---	GO:0007165 // GO:0007186 // GO:0007608 // GO:0050896 // GO:0050911	signal transduction // G-protein coupled receptor signaling pathway // sensory perception of smell // response to stimulus // detection of chemical stimulus involved in sensory perception of smell	GO:0005886 // GO:0016021 // GO:0005886 // GO:0016020	plasma membrane // integral to membrane // plasma membrane // membrane	GO:0004930 // GO:0004984 // GO:0004871	G-protein coupled receptor activity // olfactory receptor activity // signal transducer activity	Coding	ENSEMBL	ncrna:snRNA chromosome:GRCh37:1:44856394:44856495:1 gene:ENSG00000199385 gene_biotype:snRNA transcript_biotype:snRNA	ENST00000362515	NonCoding/snRNA	chr1	44856394	44856495	+	---	---	Q9Y3N9	TC6_qbl_hap6000108.hg.1	Hs.553526
TC01000565.hg.1	2.47E-04	3.1684062	up	19.48378	19.20522	19.4399	17.60748	17.61086	17.91929	94161	SNORD46	NR_000024	small nucleolar RNA, C/D box 46	main	1p34.1	---	---	---	---	---	---	Coding	RefSeq	Homo sapiens small nucleolar RNA, C/D box 46 (SNORD46), small nucleolar RNA.	NR_000024	NonCoding/snoRNA	chr1	45242162	45242265	+	---	---	---	TC6_qbl_hap6000103.hg.1	---
TC01000608.hg.1	0.00795831	5.104474	up	8.611661	8.266001	8.283856	5.657456	5.488279	6.960498	---	---	---	---	main	---	---	---	---	---	---	---	Coding	ENSEMBL	ncrna:snRNA chromosome:GRCh37:1:48913608:48913714:1 gene:ENSG00000223175 gene_biotype:snRNA transcript_biotype:snRNA	ENST00000411243	NonCoding/snRNA	chr1	48913608	48913714	+	---	---	---	TC6_qbl_hap6000055.hg.1	---
TC01000618.hg.1	0.001013794	2.4096212	up	7.299224	7.424736	7.125097	5.959224	5.83996	6.243452	---	---	---	---	main	---	GO:0016266 // GO:0043687 // GO:0044267	O-glycan processing // post-translational protein modification // cellular protein metabolic process	GO:0005796 // GO:0005886 // GO:0016021 // GO:0016020	Golgi lumen // plasma membrane // integral to membrane // membrane	---	---	Coding	ENSEMBL	ncrna:snRNA chromosome:GRCh37:1:51215968:51216025:1 gene:ENSG00000252825 gene_biotype:snRNA transcript_biotype:snRNA	ENST00000517016	NonCoding/snRNA	chr1	51215968	51216025	+	---	---	Q5SSG8	TC6_qbl_hap6000044.hg.1	Hs.448277
TC01000628.hg.1	0.03511372	2.1636086	up	7.653252	7.648087	8.283126	6.388932	6.541525	7.313689	---	---	---	---	main	---	---	---	---	---	---	---	Coding	ENSEMBL	ncrna:snRNA chromosome:GRCh37:1:51847980:51848086:1 gene:ENSG00000206595 gene_biotype:snRNA transcript_biotype:snRNA	ENST00000383868	NonCoding/snRNA	chr1	51847980	51848086	+	---	---	---	TC6_qbl_hap6000033.hg.1	---
TC01000642.hg.1	1.45E-04	4.218014	up	10.87736	10.51779	10.97682	8.706376	8.797825	8.63808	---	---	---	---	main	---	GO:0002474 // GO:0002479 // GO:0002480 // GO:0002666 // GO:0002767 // GO:0006968 // GO:0019221 // GO:0032735 // GO:0042130 // GO:0042590 // GO:0045591 // GO:0050776 // GO:0060333 // GO:0060337 // GO:2001199 // GO:0001916 // GO:0002474 // GO:0006955 // GO:0019882	antigen processing and presentation of peptide antigen via MHC class I // antigen processing and presentation of exogenous peptide antigen via MHC class I, TAP-dependent // antigen processing and presentation of exogenous peptide antigen via MHC class I, TAP-independent // positive regulation of T cell tolerance induction // immune response-inhibiting cell surface receptor signaling pathway // ce…	GO:0000139 // GO:0005886 // GO:0012507 // GO:0030670 // GO:0031901 // GO:0042612 // GO:0071556 // GO:0016020 // GO:0016021	Golgi membrane // plasma membrane // ER to Golgi transport vesicle membrane // phagocytic vesicle membrane // early endosome membrane // MHC class I protein complex // integral to lumenal side of endoplasmic reticulum membrane // membrane // integral to membrane	GO:0005102 // GO:0042803 // GO:0042605 // GO:0042605	receptor binding // protein homodimerization activity // peptide antigen binding // peptide antigen binding	Coding	ENSEMBL	ncrna:snoRNA chromosome:GRCh37:1:52877114:52877194:1 gene:ENSG00000239063 gene_biotype:snoRNA transcript_biotype:snoRNA	ENST00000458879	NonCoding/snoRNA	chr1	52877114	52877194	+	Proteasome_Degradation	GenMAPP	P17693	TC6_qbl_hap6000017.hg.1	Hs.512152
TC01000646.hg.1	0.002820349	2.6790164	up	13.61059	13.86174	14.3141	12.36924	12.59292	12.55916	---	---	---	---	main	---	GO:0006952 // GO:0007618 // GO:0050911 // GO:0007165 // GO:0007186 // GO:0007608 // GO:0050896 // GO:0050911	defense response // mating // detection of chemical stimulus involved in sensory perception of smell // signal transduction // G-protein coupled receptor signaling pathway // sensory perception of smell // response to stimulus // detection of chemical stimulus involved in sensory perception of smell	GO:0005886 // GO:0016021 // GO:0005886 // GO:0016020	plasma membrane // integral to membrane // plasma membrane // membrane	GO:0004930 // GO:0004984 // GO:0004871 // GO:0004984	G-protein coupled receptor activity // olfactory receptor activity // signal transducer activity // olfactory receptor activity	Coding	ENSEMBL	ncrna:snRNA chromosome:GRCh37:1:53219994:53220134:1 gene:ENSG00000252018 gene_biotype:snRNA transcript_biotype:snRNA	ENST00000516209	NonCoding/snRNA	chr1	53219994	53220134	+	---	---	O95918	TC6_qbl_hap6000013.hg.1	Hs.529493 // Hs.697691
TC01000704.hg.1	6.56E-06	10.657283	up	12.169	12.07095	12.19068	8.645103	8.607106	8.937114	---	---	---	---	main	---	---	---	---	---	---	---	NonCoding	ENSEMBL	ncrna:snRNA chromosome:GRCh37:1:62282091:62282194:1 gene:ENSG00000200575 gene_biotype:snRNA transcript_biotype:snRNA	ENST00000363705	NonCoding/snRNA	chr1	62282091	62282194	+	---	---	---	TC6_mcf_hap5000187.hg.1	---
TC01000744.hg.1	2.55E-04	15.135468	up	10.7912	10.13991	9.881839	6.255697	6.114626	6.683044	---	---	---	---	main	---	---	---	GO:0005576	extracellular region	---	---	Coding	ENSEMBL	ncrna:snRNA chromosome:GRCh37:1:68006810:68006916:1 gene:ENSG00000207504 gene_biotype:snRNA transcript_biotype:snRNA	ENST00000384773	NonCoding/snRNA	chr1	68006810	68006916	+	---	---	Q5SRR4	TC6_mcf_hap5000141.hg.1	Hs.25738
TC01000775.hg.1	0.00148306	3.7153447	up	7.976772	8.264763	8.773096	6.516282	6.518457	6.299404	---	---	---	---	main	---	---	---	---	---	---	---	Coding	ENSEMBL	ncrna:snRNA chromosome:GRCh37:1:75648730:75648832:1 gene:ENSG00000206999 gene_biotype:snRNA transcript_biotype:snRNA	ENST00000384272	NonCoding/snRNA	chr1	75648730	75648832	+	---	---	Q2KJ03	TC6_mcf_hap5000109.hg.1	Hs.653168
TC01000782.hg.1	0.002197025	2.224572	up	5.804697	5.579706	5.441517	4.203348	4.560446	4.601543	---	---	---	---	main	---	GO:0007165 // GO:0007186 // GO:0007608 // GO:0050896 // GO:0050911	signal transduction // G-protein coupled receptor signaling pathway // sensory perception of smell // response to stimulus // detection of chemical stimulus involved in sensory perception of smell	GO:0005886 // GO:0016021 // GO:0005886 // GO:0016020	plasma membrane // integral to membrane // plasma membrane // membrane	GO:0004930 // GO:0004984 // GO:0004871	G-protein coupled receptor activity // olfactory receptor activity // signal transducer activity	Coding	ENSEMBL	ncrna:snRNA chromosome:GRCh37:1:77218820:77218925:1 gene:ENSG00000199921 gene_biotype:snRNA transcript_biotype:snRNA	ENST00000363051	NonCoding/snRNA	chr1	77218820	77218925	+	---	---	O76000	TC6_mcf_hap5000100.hg.1	Hs.553835
TC01000809.hg.1	0.018282823	2.4726236	up	5.3228	6.273338	6.188333	4.895518	4.596302	4.374525	---	---	---	---	main	---	GO:0001701	in utero embryonic development	GO:0005576 // GO:0016021	extracellular region // integral to membrane	GO:0005509	calcium ion binding	Coding	ENSEMBL	ncrna:snoRNA chromosome:GRCh37:1:84743004:84743140:1 gene:ENSG00000199959 gene_biotype:snoRNA transcript_biotype:snoRNA	ENST00000363089	NonCoding/snoRNA	chr1	84743004	84743140	+	---	---	Q99944	TC6_mcf_hap5000072.hg.1	Hs.731888
TC01000819.hg.1	2.22E-04	4.678834	up	7.263592	7.122591	7.501034	5.166697	4.800459	5.241614	---	---	---	---	main	---	---	---	---	---	---	---	Coding	ENSEMBL	ncrna:snoRNA chromosome:GRCh37:1:86057963:86058039:1 gene:ENSG00000199934 gene_biotype:snoRNA transcript_biotype:snoRNA	ENST00000363064	NonCoding/snoRNA	chr1	86057963	86058039	+	---	---	---	TC6_mcf_hap5000059.hg.1	---
TC01000832.hg.1	3.67E-05	8.900729	up	10.02925	9.574139	9.545176	6.533048	6.568166	6.585581	---	---	---	---	main	---	GO:0006952	defense response	---	---	---	---	Coding	ENSEMBL	ncrna:snRNA chromosome:GRCh37:1:89282462:89282568:1 gene:ENSG00000207234 gene_biotype:snRNA transcript_biotype:snRNA	ENST00000384505	NonCoding/snRNA	chr1	89282462	89282568	+	---	---	Q6MZN7	TC6_mcf_hap5000046.hg.1	Hs.691948
TC01000847.hg.1	0.002157392	2.5635989	up	6.234468	6.06605	6.663828	5.102227	4.843914	4.943694	---	HSP90B3P	NR_003130	heat shock protein 90kDa beta (Grp94), member 3, pseudogene	main	1p22.1	GO:0048666 // GO:0070507 // GO:0071929	neuron development // regulation of microtubule cytoskeleton organization // alpha-tubulin acetylation	---	---	GO:0019799 // GO:0016740 // GO:0019799	tubulin N-acetyltransferase activity // transferase activity // tubulin N-acetyltransferase activity	Coding	RefSeq	[retired] Homo sapiens heat shock protein 90kDa beta (Grp94), member 3, pseudogene (HSP90B3P), non-coding RNA.	NR_003130	NonCoding/non-coding RNA	chr1	92100568	92109335	+	---	---	Q5SQI0	TC6_mcf_hap5000029.hg.1	Hs.654798
TC01000855.hg.1	2.96E-05	6.0240254	up	11.89321	12.00834	12.04918	9.595077	9.203302	9.380168	---	---	---	---	main	---	---	---	GO:0005622	intracellular	GO:0008270 // GO:0046872	zinc ion binding // metal ion binding	Coding	ENSEMBL	ncrna:snoRNA chromosome:GRCh37:1:93303575:93303627:1 gene:ENSG00000251795 gene_biotype:snoRNA transcript_biotype:snoRNA	ENST00000515986	NonCoding/snoRNA	chr1	93303575	93303627	+	---	---	Q6P9F5	TC6_mcf_hap5000021.hg.1	Hs.509439
TC01000857.hg.1	0.010816933	2.3988159	up	5.15184	5.82211	5.392867	3.974358	4.011572	4.593921	---	---	---	---	main	---	---	---	GO:0005737	cytoplasm	GO:0004864 // GO:0005515	protein phosphatase inhibitor activity // protein binding	Coding	ENSEMBL	ncrna:snRNA chromosome:GRCh37:1:93475814:93475908:1 gene:ENSG00000252752 gene_biotype:snRNA transcript_biotype:snRNA	ENST00000516943	NonCoding/snRNA	chr1	93475814	93475908	+	---	---	O60927	TC6_mcf_hap5000019.hg.1	Hs.82887
TC01000869.hg.1	0.003523366	3.9422457	up	7.950903	8.161072	8.6842	6.601629	5.824706	6.432787	---	---	---	---	main	---	GO:0007165 // GO:0007186 // GO:0007608 // GO:0050896 // GO:0050911	signal transduction // G-protein coupled receptor signaling pathway // sensory perception of smell // response to stimulus // detection of chemical stimulus involved in sensory perception of smell	GO:0005886 // GO:0016021 // GO:0005886 // GO:0016020	plasma membrane // integral to membrane // plasma membrane // membrane	GO:0004930 // GO:0004984 // GO:0004871	G-protein coupled receptor activity // olfactory receptor activity // signal transducer activity	Coding	ENSEMBL	ncrna:snoRNA chromosome:GRCh37:1:94616974:94617077:1 gene:ENSG00000238389 gene_biotype:snoRNA transcript_biotype:snoRNA	ENST00000458933	NonCoding/snoRNA	chr1	94616974	94617077	+	---	---	Q9UGF5	TC6_mcf_hap5000006.hg.1	Hs.632004
TC01000877.hg.1	6.61E-04	2.1723864	up	5.82434	6.105345	5.911492	4.691484	4.974978	4.816873	---	---	---	---	main	---	GO:0002429 // GO:0006955 // GO:0006979 // GO:0009408 // GO:0019048 // GO:0019835 // GO:0019882 // GO:0032526 // GO:0046629 // GO:0050689 // GO:0050776 // GO:0001913 // GO:0019882 // GO:0042267	immune response-activating cell surface receptor signaling pathway // immune response // response to oxidative stress // response to heat // virus-host interaction // cytolysis // antigen processing and presentation // response to retinoic acid // gamma-delta T cell activation // negative regulation of defense response to virus by host // regulation of immune response // T cell mediated cytotoxic…	GO:0005886 // GO:0009986 // GO:0016021 // GO:0042612 // GO:0005886 // GO:0016020	plasma membrane // cell surface // integral to membrane // MHC class I protein complex // plasma membrane // membrane	GO:0046703 // GO:0003823	natural killer cell lectin-like receptor binding // antigen binding	Coding	ENSEMBL	cdna:putative chromosome:GRCh37:1:95585703:95604110:1 gene:ENSG00000231992 gene_biotype:processed_transcript transcript_biotype:processed_transcript	ENST00000434207	NonCoding/processed_transcript	chr1	95585703	95604110	+	---	---	Q29980	TC6_mann_hap4000216.hg.1	Hs.731446
TC01000882.hg.1	3.55E-04	2.7278962	up	8.43553	8.508636	8.820745	7.085404	7.09387	7.242272	---	---	---	---	main	---	GO:0007165 // GO:0007186 // GO:0007608 // GO:0050896 // GO:0050911	signal transduction // G-protein coupled receptor signaling pathway // sensory perception of smell // response to stimulus // detection of chemical stimulus involved in sensory perception of smell	GO:0005886 // GO:0016021 // GO:0005886 // GO:0016020	plasma membrane // integral to membrane // plasma membrane // membrane	GO:0004930 // GO:0004984 // GO:0004871	G-protein coupled receptor activity // olfactory receptor activity // signal transducer activity	Coding	ENSEMBL	ncrna:snRNA chromosome:GRCh37:1:96691457:96691616:1 gene:ENSG00000200800 gene_biotype:snRNA transcript_biotype:snRNA	ENST00000363930	NonCoding/snRNA	chr1	96691457	96691616	+	GPCRDB_Class_A_Rhodopsin-like	GenMAPP	Q9UGF6	TC6_mann_hap4000211.hg.1	Hs.666316
TC01000897.hg.1	5.91E-06	5.4011035	up	6.858958	6.935887	6.736639	4.446043	4.474322	4.311355	---	---	---	---	main	---	GO:0006508 // GO:0006956 // GO:0006957 // GO:0006957 // GO:0030449 // GO:0045087 // GO:0006956 // GO:0006957 // GO:0045087	proteolysis // complement activation // complement activation, alternative pathway // complement activation, alternative pathway // regulation of complement activation // innate immune response // complement activation // complement activation, alternative pathway // innate immune response	GO:0005576 // GO:0005886 // GO:0005576	extracellular region // plasma membrane // extracellular region	GO:0001848 // GO:0004252 // GO:0003824 // GO:0004252 // GO:0008233 // GO:0008236 // GO:0016787	complement binding // serine-type endopeptidase activity // catalytic activity // serine-type endopeptidase activity // peptidase activity // serine-type peptidase activity // hydrolase activity	Coding	ENSEMBL	ncrna:snRNA chromosome:GRCh37:1:100444495:100444601:1 gene:ENSG00000212248 gene_biotype:snRNA transcript_biotype:snRNA	ENST00000390946	NonCoding/snRNA	chr1	100444495	100444601	+	---	---	P00751	TC6_mann_hap4000196.hg.1	Hs.69771
TC01000901.hg.1	6.00E-04	2.9854493	up	8.57043	8.482445	8.794937	7.005774	7.27884	6.829354	---	MIR553	NR_030279	microRNA 553	main	1p21.2	GO:0006418 // GO:0006438 // GO:0010467 // GO:0006412 // GO:0006418 // GO:0006450	tRNA aminoacylation for protein translation // valyl-tRNA aminoacylation // gene expression // translation // tRNA aminoacylation for protein translation // regulation of translational fidelity	GO:0005739	mitochondrion	GO:0002161 // GO:0004832 // GO:0005524 // GO:0000166 // GO:0004812 // GO:0016874	aminoacyl-tRNA editing activity // valine-tRNA ligase activity // ATP binding // nucleotide binding // aminoacyl-tRNA ligase activity // ligase activity	Coding	RefSeq	Homo sapiens microRNA 553 (MIR553), microRNA.	NR_030279	NonCoding/miRNA	chr1	100746797	100746864	+	RNA_transcription_Reactome	GenMAPP	Q5ST30	TC6_mann_hap4000192.hg.1	Hs.597526
TC01000938.hg.1	2.76E-04	4.180935	up	12.25433	12.391	12.60589	10.28508	10.15552	10.61914	677766	SCARNA2	NR_003023	small Cajal body-specific RNA 2	main	1q13.1	GO:0008150 // GO:0008277 // GO:0006955	biological_process // regulation of G-protein coupled receptor protein signaling pathway // immune response	GO:0005575 // GO:0005737	cellular_component // cytoplasm	GO:0003674 // GO:0030695 // GO:0005092	molecular_function // GTPase regulator activity // GDP-dissociation inhibitor activity	Coding	RefSeq	Homo sapiens small Cajal body-specific RNA 2 (SCARNA2), guide RNA.	NR_003023	NonCoding/guide_RNA	chr1	109642815	109643234	+	---	---	Q9Y4H4	TC6_mann_hap4000154.hg.1	Hs.520046
TC01000988.hg.1	0.00534749	2.5064301	up	6.913421	6.315907	6.514785	5.381232	5.458011	4.927969	---	---	---	---	main	---	GO:0000122 // GO:0006349 // GO:0006351 // GO:0007422 // GO:0043045 // GO:0006355 // GO:0007275	negative regulation of transcription from RNA polymerase II promoter // regulation of gene expression by genetic imprinting // transcription, DNA-dependent // peripheral nervous system development // DNA methylation involved in embryo development // regulation of transcription, DNA-dependent // multicellular organismal development	GO:0005720 // GO:0005622 // GO:0005634	nuclear heterochromatin // intracellular // nucleus	GO:0003677 // GO:0008270 // GO:0003676 // GO:0046872	DNA binding // zinc ion binding // nucleic acid binding // metal ion binding	Coding	ENSEMBL	cdna:known chromosome:GRCh37:1:112957339:112958909:-1 gene:ENSG00000249913 gene_biotype:antisense transcript_biotype:antisense	ENST00000502356	NonCoding/antisense RNA	chr1	112957339	112958909	+	---	---	Q9NU63	TC6_mann_hap4000101.hg.1	Hs.156326
TC01000991.hg.1	0.003398748	4.0034294	up	9.155761	9.337407	9.617654	7.371363	7.874119	6.861629	---	---	---	---	main	---	GO:0007165 // GO:0007186 // GO:0007608 // GO:0050896 // GO:0050911	signal transduction // G-protein coupled receptor signaling pathway // sensory perception of smell // response to stimulus // detection of chemical stimulus involved in sensory perception of smell	GO:0005886 // GO:0016021 // GO:0005886 // GO:0016020	plasma membrane // integral to membrane // plasma membrane // membrane	GO:0004930 // GO:0004984 // GO:0004871	G-protein coupled receptor activity // olfactory receptor activity // signal transducer activity	Coding	ENSEMBL	ncrna:snoRNA chromosome:GRCh37:1:113195210:113195310:1 gene:ENSG00000238975 gene_biotype:snoRNA transcript_biotype:snoRNA	ENST00000459345	NonCoding/snoRNA	chr1	113195210	113195310	+	---	---	O76000	TC6_mann_hap4000096.hg.1	Hs.553835
TC01001044.hg.1	5.19E-04	7.017485	up	7.426023	7.990092	7.242856	4.715819	4.480826	5.029463	---	---	---	---	main	---	GO:0048666 // GO:0070507 // GO:0071929	neuron development // regulation of microtubule cytoskeleton organization // alpha-tubulin acetylation	---	---	GO:0019799 // GO:0016740 // GO:0019799	tubulin N-acetyltransferase activity // transferase activity // tubulin N-acetyltransferase activity	Coding	ENSEMBL	ncrna:snRNA chromosome:GRCh37:1:120669562:120669662:1 gene:ENSG00000207149 gene_biotype:snRNA transcript_biotype:snRNA	ENST00000384420	NonCoding/snRNA	chr1	120669562	120669662	+	---	---	Q5SQI0	TC6_mann_hap4000037.hg.1	Hs.654798
TC01001071.hg.1	7.53E-04	6.6062484	up	11.93835	12.25094	12.59084	9.267397	9.35709	9.984147	---	---	---	---	main	---	GO:0007165 // GO:0007186 // GO:0007608 // GO:0050896 // GO:0050911	signal transduction // G-protein coupled receptor signaling pathway // sensory perception of smell // response to stimulus // detection of chemical stimulus involved in sensory perception of smell	GO:0005886 // GO:0016021 // GO:0005886 // GO:0016020	plasma membrane // integral to membrane // plasma membrane // membrane	GO:0004930 // GO:0004984 // GO:0004871	G-protein coupled receptor activity // olfactory receptor activity // signal transducer activity	Coding	ENSEMBL	ncrna:snRNA chromosome:GRCh37:1:143687359:143687519:1 gene:ENSG00000206694 gene_biotype:snRNA transcript_biotype:snRNA	ENST00000383967	NonCoding/snRNA	chr1	143687359	143687519	+	---	---	Q96KK4	TC6_mann_hap4000010.hg.1	Hs.631997
TC01006429.hg.1	0.004756298	2.347422	up	11.11103	11.40645	11.43228	9.998426	10.45095	9.807154	---	NBPF8P	ENST00000334866	neuroblastoma breakpoint family, member 8, pseudogene	main	---	---	---	---	---	---	---	NonCoding	ENSEMBL	cdna:pseudogene chromosome:GRCh37:1:144615131:144621655:1 gene:ENSG00000225241 gene_biotype:pseudogene transcript_biotype:unprocessed_pseudogene	ENST00000334866	NonCoding/lincRNA	chr1	144593363	144621656	+	---	---	---	TC19002324.hg.1	---
TC01001082.hg.1	0.003196923	3.2098641	up	7.295376	6.450392	6.685933	5.121512	4.982714	5.279939	---	---	---	---	main	---	GO:0001916 // GO:0002474 // GO:0002479 // GO:0002481 // GO:0002485 // GO:0002489 // GO:0002489 // GO:0002591 // GO:0015833 // GO:0019060 // GO:0019885 // GO:0019885 // GO:0042590 // GO:0046967 // GO:0046968 // GO:0046968 // GO:0055085 // GO:0001916 // GO:0002481 // GO:0002485 // GO:0002489 // GO:0002591 // GO:0006200 // GO:0006810 // GO:0015031 // GO:0015833 // GO:0015833 // GO:0019048 // GO:0055…	positive regulation of T cell mediated cytotoxicity // antigen processing and presentation of peptide antigen via MHC class I // antigen processing and presentation of exogenous peptide antigen via MHC class I, TAP-dependent // antigen processing and presentation of exogenous protein antigen via MHC class Ib, TAP-dependent // antigen processing and presentation of endogenous peptide antigen via M…	GO:0005634 // GO:0005743 // GO:0005783 // GO:0005789 // GO:0005886 // GO:0016021 // GO:0030176 // GO:0042825 // GO:0042825 // GO:0005743 // GO:0005783 // GO:0005789 // GO:0005886 // GO:0016020 // GO:0016021 // GO:0042825 // GO:0005887 // GO:0016020	nucleus // mitochondrial inner membrane // endoplasmic reticulum // endoplasmic reticulum membrane // plasma membrane // integral to membrane // integral to endoplasmic reticulum membrane // TAP complex // TAP complex // mitochondrial inner membrane // endoplasmic reticulum // endoplasmic reticulum membrane // plasma membrane // membrane // integral to membrane // TAP complex // integral to plasm…	GO:0005215 // GO:0005515 // GO:0005524 // GO:0015197 // GO:0015421 // GO:0015433 // GO:0042288 // GO:0042605 // GO:0046978 // GO:0046978 // GO:0046979 // GO:0046980 // GO:0046980 // GO:0000166 // GO:0005215 // GO:0005524 // GO:0015197 // GO:0015421 // GO:0016887 // GO:0017111 // GO:0042288 // GO:0042605 // GO:0042626 // GO:0046978 // GO:0046979 // GO:0046980 // GO:0015197	transporter activity // protein binding // ATP binding // peptide transporter activity // oligopeptide-transporting ATPase activity // peptide antigen-transporting ATPase activity // MHC class I protein binding // peptide antigen binding // TAP1 binding // TAP1 binding // TAP2 binding // tapasin binding // tapasin binding // nucleotide binding // transporter activity // ATP binding // peptide tra…	Coding	ENSEMBL	ncrna:snRNA chromosome:GRCh37:1:144944672:144944750:1 gene:ENSG00000222788 gene_biotype:snRNA transcript_biotype:snRNA	ENST00000410856	NonCoding/snRNA	chr1	144944672	144944750	+	---	---	Q9Y3F1	TC6_dbb_hap3000242.hg.1	Hs.502
TC01001105.hg.1	5.40E-04	2.3091702	up	6.345639	6.106253	6.236342	4.850299	5.028087	5.187726	---	RNA5SP57	ENST00000459463	RNA, 5S ribosomal pseudogene 57	main	---	GO:0000278 // GO:0007165 // GO:0007411 // GO:0008285 // GO:0010862 // GO:0016055 // GO:0032927 // GO:0033211 // GO:0043537 // GO:0043623 // GO:0045859 // GO:0051101 // GO:0061154 // GO:0045859 // GO:0016310	mitotic cell cycle // signal transduction // axon guidance // negative regulation of cell proliferation // positive regulation of pathway-restricted SMAD protein phosphorylation // Wnt receptor signaling pathway // positive regulation of activin receptor signaling pathway // adiponectin-mediated signaling pathway // negative regulation of blood vessel endothelial cell migration // cellular protei…	GO:0005634 // GO:0005737 // GO:0005829 // GO:0005886 // GO:0005956 // GO:0031519 // GO:0005956	nucleus // cytoplasm // cytosol // plasma membrane // protein kinase CK2 complex // PcG protein complex // protein kinase CK2 complex	GO:0004674 // GO:0005102 // GO:0005515 // GO:0008134 // GO:0019887 // GO:0019904 // GO:0042802 // GO:0046872 // GO:0019887 // GO:0016301	protein serine/threonine kinase activity // receptor binding // protein binding // transcription factor binding // protein kinase regulator activity // protein domain specific binding // identical protein binding // metal ion binding // protein kinase regulator activity // kinase activity	Coding	ENSEMBL	ncrna:rRNA chromosome:GRCh37:1:146124161:146124283:1 gene:ENSG00000238765 gene_biotype:rRNA transcript_biotype:rRNA	ENST00000459463	NonCoding/rRNA	chr1	146124161	146124283	+	---	---	P67870	TC6_dbb_hap3000219.hg.1	Hs.73527
TC01001124.hg.1	5.40E-04	2.3091702	up	6.345639	6.106253	6.236342	4.850299	5.028087	5.187726	---	RNA5SP58	ENST00000459025	RNA, 5S ribosomal pseudogene 58	main	---	---	---	---	---	---	---	NonCoding	ENSEMBL	ncrna:rRNA chromosome:GRCh37:1:147665993:147666115:1 gene:ENSG00000238677 gene_biotype:rRNA transcript_biotype:rRNA	ENST00000459025	NonCoding/rRNA	chr1	147665993	147666115	+	---	---	---	TC6_dbb_hap3000200.hg.1	---
TC01001136.hg.1	7.53E-04	6.6062484	up	11.93835	12.25094	12.59084	9.267397	9.35709	9.984147	---	---	---	---	main	---	GO:0006955 // GO:0019221 // GO:0019886 // GO:0031295 // GO:0050852 // GO:0060333 // GO:0071346 // GO:0002504 // GO:0006955 // GO:0019882	immune response // cytokine-mediated signaling pathway // antigen processing and presentation of exogenous peptide antigen via MHC class II // T cell costimulation // T cell receptor signaling pathway // interferon-gamma-mediated signaling pathway // cellular response to interferon-gamma // antigen processing and presentation of peptide or polysaccharide antigen via MHC class II // immune respons…	GO:0000139 // GO:0005765 // GO:0005886 // GO:0005887 // GO:0010008 // GO:0012507 // GO:0030658 // GO:0030666 // GO:0030669 // GO:0032588 // GO:0042613 // GO:0071556 // GO:0005764 // GO:0005765 // GO:0005768 // GO:0005783 // GO:0005789 // GO:0005794 // GO:0005886 // GO:0016020 // GO:0016021	Golgi membrane // lysosomal membrane // plasma membrane // integral to plasma membrane // endosome membrane // ER to Golgi transport vesicle membrane // transport vesicle membrane // endocytic vesicle membrane // clathrin-coated endocytic vesicle membrane // trans-Golgi network membrane // MHC class II protein complex // integral to lumenal side of endoplasmic reticulum membrane // lysosome // ly…	GO:0032395	MHC class II receptor activity	Coding	ENSEMBL	ncrna:snRNA chromosome:GRCh37:1:147874868:147875028:1 gene:ENSG00000201183 gene_biotype:snRNA transcript_biotype:snRNA	ENST00000364313	NonCoding/snRNA	chr1	147874868	147875028	+	---	---	P20036	TC6_dbb_hap3000188.hg.1	Hs.347270
TC01001139.hg.1	1.97E-04	3.8197756	up	14.37458	14.38818	14.30401	12.34138	12.22056	12.70437	---	---	---	---	main	---	GO:0000082 // GO:0000209 // GO:0000278 // GO:0002474 // GO:0002479 // GO:0006521 // GO:0006915 // GO:0006977 // GO:0010467 // GO:0016032 // GO:0016070 // GO:0016071 // GO:0019048 // GO:0019221 // GO:0031145 // GO:0034641 // GO:0042590 // GO:0042981 // GO:0044281 // GO:0045444 // GO:0051436 // GO:0051437 // GO:0051439 // GO:0060337 // GO:0006508 // GO:0019882 // GO:0030154 // GO:0043066 // GO:0045…	G1/S transition of mitotic cell cycle // protein polyubiquitination // mitotic cell cycle // antigen processing and presentation of peptide antigen via MHC class I // antigen processing and presentation of exogenous peptide antigen via MHC class I, TAP-dependent // regulation of cellular amino acid metabolic process // apoptotic process // DNA damage response, signal transduction by p53 class med…	GO:0000502 // GO:0005654 // GO:0005829 // GO:0005839 // GO:0000502 // GO:0005634 // GO:0005737 // GO:0005839	proteasome complex // nucleoplasm // cytosol // proteasome core complex // proteasome complex // nucleus // cytoplasm // proteasome core complex	GO:0004298 // GO:0005515 // GO:0004175 // GO:0008233 // GO:0016787	threonine-type endopeptidase activity // protein binding // endopeptidase activity // peptidase activity // hydrolase activity	Coding	ENSEMBL	ncrna:snRNA chromosome:GRCh37:1:147994146:147994313:1 gene:ENSG00000212456 gene_biotype:snRNA transcript_biotype:snRNA	ENST00000391154	NonCoding/snRNA	chr1	147994146	147994313	+	Proteasome_Degradation	GenMAPP	P28062	TC6_dbb_hap3000184.hg.1	Hs.180062
TC01001142.hg.1	0.001513074	3.1584692	up	15.94916	15.90565	16.0092	14.04426	14.12366	14.71841	---	---	---	---	main	---	---	---	---	---	---	---	Coding	ENSEMBL	ncrna:snRNA chromosome:GRCh37:1:148241465:148241628:1 gene:ENSG00000207501 gene_biotype:snRNA transcript_biotype:snRNA	ENST00000384770	NonCoding/snRNA	chr1	148241465	148241628	+	---	---	---	TC6_dbb_hap3000180.hg.1	---
TC01001179.hg.1	0.001447467	3.4234405	up	9.862302	10.30491	9.951394	8.018774	8.152373	8.621119	---	---	---	---	main	---	GO:0007155 // GO:0008544 // GO:0016337 // GO:0030216 // GO:0043589 // GO:0043589	cell adhesion // epidermis development // cell-cell adhesion // keratinocyte differentiation // skin morphogenesis // skin morphogenesis	GO:0001533 // GO:0005576 // GO:0005911 // GO:0030057 // GO:0030057	cornified envelope // extracellular region // cell-cell junction // desmosome // desmosome	GO:0042803	protein homodimerization activity	Coding	ENSEMBL	ncrna:snRNA chromosome:GRCh37:1:150209315:150209504:1 gene:ENSG00000222222 gene_biotype:snRNA transcript_biotype:snRNA	ENST00000410290	NonCoding/snRNA	chr1	150209315	150209504	+	---	---	Q15517	TC6_dbb_hap3000139.hg.1	Hs.310958 // Hs.556031
TC01001193.hg.1	3.40E-05	6.838244	up	8.903225	9.074961	9.260938	6.456936	6.151421	6.30989	---	---	---	---	main	---	GO:0002456 // GO:0006184 // GO:0006974 // GO:0007165 // GO:0042254 // GO:0006184 // GO:0042254	T cell mediated immunity // GTP catabolic process // response to DNA damage stimulus // signal transduction // ribosome biogenesis // GTP catabolic process // ribosome biogenesis	GO:0005615 // GO:0005829 // GO:0005829	extracellular space // cytosol // cytosol	GO:0003924 // GO:0005198 // GO:0005525 // GO:0000166 // GO:0003924 // GO:0005525	GTPase activity // structural molecule activity // GTP binding // nucleotide binding // GTPase activity // GTP binding	Coding	ENSEMBL	ncrna:snRNA chromosome:GRCh37:1:150674342:150674448:1 gene:ENSG00000206931 gene_biotype:snRNA transcript_biotype:snRNA	ENST00000384204	NonCoding/snRNA	chr1	150674342	150674448	+	---	---	P36915	TC6_dbb_hap3000125.hg.1	Hs.83147
TC01001213.hg.1	7.59E-04	4.5276337	up	6.672691	6.557409	6.961789	4.294295	4.951253	4.410068	---	MIR554	NR_030280	microRNA 554	main	1q21.3	GO:0006351 // GO:0006355	transcription, DNA-dependent // regulation of transcription, DNA-dependent	GO:0005634 // GO:0005622	nucleus // intracellular	GO:0003677 // GO:0008270 // GO:0003676 // GO:0046872	DNA binding // zinc ion binding // nucleic acid binding // metal ion binding	Coding	RefSeq	Homo sapiens microRNA 554 (MIR554), microRNA.	NR_030280	NonCoding/miRNA	chr1	151518272	151518367	+	---	---	Q5JNZ3	TC6_dbb_hap3000104.hg.1	Hs.148218
TC01001268.hg.1	0.017358381	2.7341163	up	9.968181	10.32571	10.30648	8.670546	9.394612	8.181987	---	---	---	---	main	---	---	---	GO:0005576	extracellular region	---	---	Coding	ENSEMBL	ncrna:miRNA chromosome:GRCh37:1:154226921:154226997:1 gene:ENSG00000252817 gene_biotype:miRNA transcript_biotype:miRNA	ENST00000517008	NonCoding/miRNA	chr1	154226921	154226997	+	---	---	E2RYF7	TC6_dbb_hap3000046.hg.1	Hs.207528
TC01001270.hg.1	0.004010561	3.6013646	up	6.494151	5.713115	6.477942	4.033687	4.580629	4.525261	---	---	---	---	main	---	GO:0016266 // GO:0043687 // GO:0044267	O-glycan processing // post-translational protein modification // cellular protein metabolic process	GO:0005796 // GO:0005886 // GO:0016021 // GO:0016020	Golgi lumen // plasma membrane // integral to membrane // membrane	---	---	Coding	ENSEMBL	ncrna:snoRNA chromosome:GRCh37:1:154260936:154261003:1 gene:ENSG00000252682 gene_biotype:snoRNA transcript_biotype:snoRNA	ENST00000516873	NonCoding/snoRNA	chr1	154260936	154261003	+	---	---	Q5SSG8	TC6_dbb_hap3000044.hg.1	Hs.448277
TC01001307.hg.1	0.006003822	2.1786652	up	5.939441	5.806194	6.296185	4.727239	4.749444	5.194804	---	---	---	---	main	---	GO:0007165 // GO:0007186 // GO:0007608 // GO:0050896 // GO:0050911	signal transduction // G-protein coupled receptor signaling pathway // sensory perception of smell // response to stimulus // detection of chemical stimulus involved in sensory perception of smell	GO:0005886 // GO:0016021 // GO:0005886 // GO:0016020	plasma membrane // integral to membrane // plasma membrane // membrane	GO:0004930 // GO:0004984 // GO:0004871	G-protein coupled receptor activity // olfactory receptor activity // signal transducer activity	Coding	ENSEMBL	ncrna:snRNA chromosome:GRCh37:1:155864072:155864177:1 gene:ENSG00000201614 gene_biotype:snRNA transcript_biotype:snRNA	ENST00000364744	NonCoding/snRNA	chr1	155864072	155864177	+	---	---	Q9UGF5	TC6_dbb_hap3000007.hg.1	Hs.632004
TC01001366.hg.1	0.005881785	2.137635	up	7.509884	7.650875	7.25932	6.368025	6.676054	6.087953	474338	SUMO1P3	NR_002190	SUMO1 pseudogene 3	main	1q22	---	---	---	---	---	---	NonCoding	RefSeq	Homo sapiens SUMO1 pseudogene 3 (SUMO1P3), non-coding RNA.	NR_002190	NonCoding/non-coding RNA	chr1	160287055	160288260	+	---	---	---	TC6_cox_hap2000213.hg.1	---
TC01001432.hg.1	0.002240752	2.0981176	up	5.611448	5.43085	5.607486	4.525486	4.216291	4.70072	---	RNA5SP63	ENST00000391225	RNA, 5S ribosomal pseudogene 63	main	---	GO:0000724 // GO:0006281 // GO:0006302 // GO:0007049 // GO:0031573 // GO:0006281 // GO:0006974	double-strand break repair via homologous recombination // DNA repair // double-strand break repair // cell cycle // intra-S DNA damage checkpoint // DNA repair // response to DNA damage stimulus	GO:0005634 // GO:0005654 // GO:0005694 // GO:0005730 // GO:0005925 // GO:0005634 // GO:0005694	nucleus // nucleoplasm // chromosome // nucleolus // focal adhesion // nucleus // chromosome	GO:0005515 // GO:0008022 // GO:0070975	protein binding // protein C-terminus binding // FHA domain binding	Coding	ENSEMBL	ncrna:rRNA chromosome:GRCh37:1:163479274:163479385:1 gene:ENSG00000212527 gene_biotype:rRNA transcript_biotype:rRNA	ENST00000391225	NonCoding/rRNA	chr1	163479274	163479385	+	---	---	Q14676	TC6_cox_hap2000141.hg.1	Hs.653495
TC01001448.hg.1	0.003588911	2.5591035	up	6.397531	6.121086	5.720317	4.706679	4.557865	4.907474	---	RNA5SP64	ENST00000384611	RNA, 5S ribosomal pseudogene 64	main	---	GO:0006955 // GO:0019882	immune response // antigen processing and presentation	GO:0016020	membrane	---	---	Coding	ENSEMBL	ncrna:rRNA chromosome:GRCh37:1:166011481:166011587:1 gene:ENSG00000207341 gene_biotype:rRNA transcript_biotype:rRNA	ENST00000384611	NonCoding/rRNA	chr1	166011481	166011587	+	---	---	Q69YQ6	TC6_cox_hap2000124.hg.1	Hs.646985
TC01001454.hg.1	9.74E-05	3.12355	up	8.006094	7.791988	8.005727	6.176877	6.438061	6.259311	---	RNA5SP65	ENST00000363166	RNA, 5S ribosomal pseudogene 65	main	---	GO:0006351 // GO:0006355	transcription, DNA-dependent // regulation of transcription, DNA-dependent	GO:0005634 // GO:0005622	nucleus // intracellular	GO:0003677 // GO:0008270 // GO:0003676 // GO:0046872	DNA binding // zinc ion binding // nucleic acid binding // metal ion binding	Coding	ENSEMBL	ncrna:rRNA chromosome:GRCh37:1:166975196:166975314:1 gene:ENSG00000200036 gene_biotype:rRNA transcript_biotype:rRNA	ENST00000363166	NonCoding/rRNA	chr1	166975196	166975314	+	---	---	Q5JNZ3	TC6_cox_hap2000116.hg.1	Hs.148218
TC01001503.hg.1	0.010766127	2.2868924	up	7.999089	8.470751	8.309331	6.70515	7.012307	7.481549	---	---	---	---	main	---	---	---	GO:0005739	mitochondrion	---	---	Coding	ENSEMBL	ncrna:snRNA chromosome:GRCh37:1:172335680:172335786:1 gene:ENSG00000206684 gene_biotype:snRNA transcript_biotype:snRNA	ENST00000383957	NonCoding/snRNA	chr1	172335680	172335786	+	---	---	A2RUP7	TC6_cox_hap2000063.hg.1	Hs.558922
TC01001514.hg.1	4.81E-04	2.4567685	up	8.193209	8.294045	8.601144	7.091129	7.084288	7.022696	---	---	---	---	main	---	GO:0016266 // GO:0043687 // GO:0044267	O-glycan processing // post-translational protein modification // cellular protein metabolic process	GO:0005796 // GO:0005886 // GO:0016021 // GO:0016020	Golgi lumen // plasma membrane // integral to membrane // membrane	---	---	Coding	ENSEMBL	ncrna:misc_RNA chromosome:GRCh37:1:173760686:173761025:1 gene:ENSG00000200674 gene_biotype:misc_RNA transcript_biotype:misc_RNA	ENST00000363804	NonCoding/misc_RNA	chr1	173760686	173761025	+	---	---	Q5SSG8	TC6_cox_hap2000051.hg.1	Hs.448277
TC01001541.hg.1	0.018465877	3.2456455	up	10.90694	10.76408	10.9084	9.475915	8.292693	9.715299	---	RNA5SP69	ENST00000364477	RNA, 5S ribosomal pseudogene 69	main	---	GO:0002474 // GO:0002479 // GO:0002480 // GO:0002666 // GO:0002767 // GO:0006968 // GO:0019221 // GO:0032735 // GO:0042130 // GO:0042590 // GO:0045591 // GO:0050776 // GO:0060333 // GO:0060337 // GO:2001199 // GO:0001916 // GO:0002474 // GO:0006955 // GO:0019882	antigen processing and presentation of peptide antigen via MHC class I // antigen processing and presentation of exogenous peptide antigen via MHC class I, TAP-dependent // antigen processing and presentation of exogenous peptide antigen via MHC class I, TAP-independent // positive regulation of T cell tolerance induction // immune response-inhibiting cell surface receptor signaling pathway // ce…	GO:0000139 // GO:0005886 // GO:0012507 // GO:0030670 // GO:0031901 // GO:0042612 // GO:0071556 // GO:0016020 // GO:0016021	Golgi membrane // plasma membrane // ER to Golgi transport vesicle membrane // phagocytic vesicle membrane // early endosome membrane // MHC class I protein complex // integral to lumenal side of endoplasmic reticulum membrane // membrane // integral to membrane	GO:0005102 // GO:0042803 // GO:0042605 // GO:0042605	receptor binding // protein homodimerization activity // peptide antigen binding // peptide antigen binding	Coding	ENSEMBL	ncrna:rRNA chromosome:GRCh37:1:178530048:178530164:1 gene:ENSG00000201347 gene_biotype:rRNA transcript_biotype:rRNA	ENST00000364477	NonCoding/rRNA	chr1	178530048	178530164	+	Proteasome_Degradation	GenMAPP	P17693	TC6_cox_hap2000022.hg.1	Hs.512152
TC01001549.hg.1	0.003970063	2.6185257	up	7.044848	6.947734	6.402925	5.185375	5.449739	5.594128	---	---	---	---	main	---	GO:0007165 // GO:0007186 // GO:0007608 // GO:0050896 // GO:0050911	signal transduction // G-protein coupled receptor signaling pathway // sensory perception of smell // response to stimulus // detection of chemical stimulus involved in sensory perception of smell	GO:0005886 // GO:0016021 // GO:0005886 // GO:0016020	plasma membrane // integral to membrane // plasma membrane // membrane	GO:0004930 // GO:0004984 // GO:0004871	G-protein coupled receptor activity // olfactory receptor activity // signal transducer activity	Coding	ENSEMBL	ncrna:snoRNA chromosome:GRCh37:1:179170622:179170762:1 gene:ENSG00000201619 gene_biotype:snoRNA transcript_biotype:snoRNA	ENST00000364749	NonCoding/snoRNA	chr1	179170622	179170762	+	GPCRDB_Class_A_Rhodopsin-like	GenMAPP	Q9GZK4	TC6_cox_hap2000014.hg.1	Hs.434715 // Hs.714219 // Hs.740793
TC01001553.hg.1	0.010642271	3.5961797	up	6.738883	7.202387	7.315306	5.395281	4.537579	5.784322	---	RNU5F-2P	ENST00000516066	RNA, U5F small nuclear 2, pseudogene	main	---	GO:0007165 // GO:0007186 // GO:0007608 // GO:0050896 // GO:0050911	signal transduction // G-protein coupled receptor signaling pathway // sensory perception of smell // response to stimulus // detection of chemical stimulus involved in sensory perception of smell	GO:0005886 // GO:0016021 // GO:0005886 // GO:0016020	plasma membrane // integral to membrane // plasma membrane // membrane	GO:0004930 // GO:0004984 // GO:0004871	G-protein coupled receptor activity // olfactory receptor activity // signal transducer activity	Coding	ENSEMBL	ncrna:snRNA chromosome:GRCh37:1:179545403:179545484:1 gene:ENSG00000251875 gene_biotype:snRNA transcript_biotype:snRNA	ENST00000516066	NonCoding/snRNA	chr1	179545403	179545484	+	---	---	Q9UGF5	TC6_cox_hap2000011.hg.1	Hs.632004
TC01001564.hg.1	3.80E-04	8.441857	up	18.11098	18.06462	18.12158	14.94838	14.58129	15.53483	---	---	---	---	main	---	GO:0001916 // GO:0002474 // GO:0002479 // GO:0002481 // GO:0002485 // GO:0002489 // GO:0002489 // GO:0002591 // GO:0015833 // GO:0019060 // GO:0019885 // GO:0019885 // GO:0042590 // GO:0046967 // GO:0046968 // GO:0046968 // GO:0055085 // GO:0001916 // GO:0002481 // GO:0002485 // GO:0002489 // GO:0002591 // GO:0006200 // GO:0006810 // GO:0015031 // GO:0015833 // GO:0015833 // GO:0019048 // GO:0055…	positive regulation of T cell mediated cytotoxicity // antigen processing and presentation of peptide antigen via MHC class I // antigen processing and presentation of exogenous peptide antigen via MHC class I, TAP-dependent // antigen processing and presentation of exogenous protein antigen via MHC class Ib, TAP-dependent // antigen processing and presentation of endogenous peptide antigen via M…	GO:0005634 // GO:0005743 // GO:0005783 // GO:0005789 // GO:0005886 // GO:0016021 // GO:0030176 // GO:0042825 // GO:0042825 // GO:0005743 // GO:0005783 // GO:0005789 // GO:0005886 // GO:0016020 // GO:0016021 // GO:0042825 // GO:0005887 // GO:0016020	nucleus // mitochondrial inner membrane // endoplasmic reticulum // endoplasmic reticulum membrane // plasma membrane // integral to membrane // integral to endoplasmic reticulum membrane // TAP complex // TAP complex // mitochondrial inner membrane // endoplasmic reticulum // endoplasmic reticulum membrane // plasma membrane // membrane // integral to membrane // TAP complex // integral to plasm…	GO:0005215 // GO:0005515 // GO:0005524 // GO:0015197 // GO:0015421 // GO:0015433 // GO:0042288 // GO:0042605 // GO:0046978 // GO:0046978 // GO:0046979 // GO:0046980 // GO:0046980 // GO:0000166 // GO:0005215 // GO:0005524 // GO:0015197 // GO:0015421 // GO:0016887 // GO:0017111 // GO:0042288 // GO:0042605 // GO:0042626 // GO:0046978 // GO:0046979 // GO:0046980 // GO:0015197	transporter activity // protein binding // ATP binding // peptide transporter activity // oligopeptide-transporting ATPase activity // peptide antigen-transporting ATPase activity // MHC class I protein binding // peptide antigen binding // TAP1 binding // TAP1 binding // TAP2 binding // tapasin binding // tapasin binding // nucleotide binding // transporter activity // ATP binding // peptide tra…	Coding	ENSEMBL	ncrna:snRNA chromosome:GRCh37:1:180727858:180727953:1 gene:ENSG00000206753 gene_biotype:snRNA transcript_biotype:snRNA	ENST00000384026	NonCoding/snRNA	chr1	180727858	180727953	+	---	---	Q9Y3F1	TC6_apd_hap1000130.hg.1	Hs.502
TC01001571.hg.1	0.003240745	2.0091784	up	5.827337	5.762367	6.051171	5.133766	4.69023	4.797062	100287948	GM140	ENST00000319701	uncharacterized LOC100287948	main	1q25.3	GO:0019221 // GO:0019886 // GO:0031295 // GO:0050852 // GO:0060333 // GO:0002504 // GO:0006955 // GO:0019882	cytokine-mediated signaling pathway // antigen processing and presentation of exogenous peptide antigen via MHC class II // T cell costimulation // T cell receptor signaling pathway // interferon-gamma-mediated signaling pathway // antigen processing and presentation of peptide or polysaccharide antigen via MHC class II // immune response // antigen processing and presentation	GO:0000139 // GO:0005765 // GO:0005886 // GO:0010008 // GO:0012507 // GO:0030658 // GO:0030666 // GO:0030669 // GO:0032588 // GO:0042613 // GO:0071556 // GO:0005764 // GO:0005765 // GO:0005768 // GO:0005783 // GO:0005789 // GO:0005794 // GO:0005886 // GO:0016020 // GO:0016021	Golgi membrane // lysosomal membrane // plasma membrane // endosome membrane // ER to Golgi transport vesicle membrane // transport vesicle membrane // endocytic vesicle membrane // clathrin-coated endocytic vesicle membrane // trans-Golgi network membrane // MHC class II protein complex // integral to lumenal side of endoplasmic reticulum membrane // lysosome // lysosomal membrane // endosome //…	GO:0032395	MHC class II receptor activity	Coding	ENSEMBL	ensembl_havana_transcript:lincRNA chromosome:GRCh37:1:181205524:181207740:1 gene:ENSG00000179452 gene_biotype:lincRNA transcript_biotype:lincRNA	ENST00000319701	NonCoding/lincRNA	chr1	181205524	181207740	+	---	---	P04440	TC6_apd_hap1000123.hg.1	Hs.485130
TC01001575.hg.1	0.017943617	2.4018345	up	6.413162	5.976145	5.374005	4.508499	4.555714	4.906688	---	---	---	---	main	---	GO:0006915 // GO:0008150 // GO:0016567	apoptotic process // biological_process // protein ubiquitination	GO:0005575 // GO:0005739 // GO:0005829 // GO:0005622 // GO:0005737	cellular_component // mitochondrion // cytosol // intracellular // cytoplasm	GO:0003674 // GO:0005515 // GO:0008270 // GO:0016874 // GO:0042802 // GO:0046872	molecular_function // protein binding // zinc ion binding // ligase activity // identical protein binding // metal ion binding	Coding	ENSEMBL	ncrna:snRNA chromosome:GRCh37:1:182296203:182296309:1 gene:ENSG00000206764 gene_biotype:snRNA transcript_biotype:snRNA	ENST00000384037	NonCoding/snRNA	chr1	182296203	182296309	+	---	---	Q9HCM9	TC6_apd_hap1000119.hg.1	Hs.413493
TC01001576.hg.1	0.005630061	2.0247157	up	11.41266	10.9432	10.92554	9.912081	10.06109	10.25507	---	---	---	---	main	---	GO:0006461 // GO:0015031 // GO:0016064 // GO:0019886 // GO:0045059 // GO:0045582 // GO:0048839 // GO:0050778 // GO:0051085 // GO:0002504 // GO:0006955 // GO:0019882 // GO:0019886	protein complex assembly // protein transport // immunoglobulin mediated immune response // antigen processing and presentation of exogenous peptide antigen via MHC class II // positive thymic T cell selection // positive regulation of T cell differentiation // inner ear development // positive regulation of immune response // chaperone mediated protein folding requiring cofactor // antigen proce…	GO:0005765 // GO:0005771 // GO:0016021 // GO:0031902 // GO:0042613 // GO:0005622 // GO:0005764 // GO:0005765 // GO:0005768 // GO:0005770 // GO:0010008 // GO:0016020	lysosomal membrane // multivesicular body // integral to membrane // late endosome membrane // MHC class II protein complex // intracellular // lysosome // lysosomal membrane // endosome // late endosome // endosome membrane // membrane	---	---	Coding	ENSEMBL	cdna:pseudogene chromosome:GRCh37:1:182305137:182305475:1 gene:ENSG00000231684 gene_biotype:pseudogene transcript_biotype:processed_pseudogene	ENST00000445515	NonCoding/pseudogene	chr1	182305137	182305475	+	Circadian_Exercise	GenMAPP	P28067	TC6_apd_hap1000118.hg.1	Hs.728759
TC01001627.hg.1	0.001091382	6.3262715	up	7.729474	7.888956	8.335937	5.495879	4.814272	5.660149	---	MIR1278	NR_031691	microRNA 1278	main	---	---	---	---	---	---	---	Coding	RefSeq	Homo sapiens microRNA 1278 (MIR1278), microRNA.	NR_031691	NonCoding/miRNA	chr1	193105633	193105713	+	---	---	Q2KJ03	TC6_apd_hap1000065.hg.1	Hs.653168
TC01001644.hg.1	0.046196282	2.6052883	up	6.903973	6.073112	7.647304	5.587357	5.170743	5.721961	---	---	---	---	main	---	GO:0006955 // GO:0019221 // GO:0019886 // GO:0031295 // GO:0050852 // GO:0060333 // GO:0002504 // GO:0006955 // GO:0019882	immune response // cytokine-mediated signaling pathway // antigen processing and presentation of exogenous peptide antigen via MHC class II // T cell costimulation // T cell receptor signaling pathway // interferon-gamma-mediated signaling pathway // antigen processing and presentation of peptide or polysaccharide antigen via MHC class II // immune response // antigen processing and presentation	GO:0000139 // GO:0005765 // GO:0005886 // GO:0005887 // GO:0010008 // GO:0012507 // GO:0030658 // GO:0030666 // GO:0030669 // GO:0032588 // GO:0042613 // GO:0071556 // GO:0005764 // GO:0005765 // GO:0005768 // GO:0005783 // GO:0005789 // GO:0005794 // GO:0005886 // GO:0016020 // GO:0016021	Golgi membrane // lysosomal membrane // plasma membrane // integral to plasma membrane // endosome membrane // ER to Golgi transport vesicle membrane // transport vesicle membrane // endocytic vesicle membrane // clathrin-coated endocytic vesicle membrane // trans-Golgi network membrane // MHC class II protein complex // integral to lumenal side of endoplasmic reticulum membrane // lysosome // ly…	GO:0032395	MHC class II receptor activity	Coding	ENSEMBL	ncrna:snRNA chromosome:GRCh37:1:199857287:199857389:1 gene:ENSG00000200139 gene_biotype:snRNA transcript_biotype:snRNA	ENST00000363269	NonCoding/snRNA	chr1	199857287	199857389	+	---	---	P01909	TC6_apd_hap1000047.hg.1	Hs.591798
TC01001660.hg.1	0.003580583	2.1437275	up	6.967376	6.989601	7.399273	5.803961	6.073052	6.178873	376693	RPS10P7	NR_026667	ribosomal protein S10 pseudogene 7	main	1q32.1	GO:0016266 // GO:0043687 // GO:0044267	O-glycan processing // post-translational protein modification // cellular protein metabolic process	GO:0005796 // GO:0005886 // GO:0016021 // GO:0016020	Golgi lumen // plasma membrane // integral to membrane // membrane	---	---	Coding	RefSeq	Homo sapiens ribosomal protein S10 pseudogene 7 (RPS10P7), non-coding RNA.	NR_026667	NonCoding/non-coding RNA	chr1	201487831	201499602	+	---	---	Q5SSG8	TC6_apd_hap1000031.hg.1	Hs.448277
TC01001662.hg.1	1.19E-04	3.372974	up	7.223852	6.921731	7.065775	5.403094	5.157645	5.388554	---	---	---	---	main	---	GO:0000086 // GO:0000278 // GO:0006928 // GO:0007017 // GO:0009987 // GO:0030705 // GO:0042267 // GO:0051225 // GO:0051258 // GO:0051301 // GO:0006184 // GO:0007017 // GO:0051297	G2/M transition of mitotic cell cycle // mitotic cell cycle // cellular component movement // microtubule-based process // cellular process // cytoskeleton-dependent intracellular transport // natural killer cell mediated cytotoxicity // spindle assembly // protein polymerization // cell division // GTP catabolic process // microtubule-based process // centrosome organization	GO:0005641 // GO:0005737 // GO:0005829 // GO:0005856 // GO:0005874 // GO:0005874 // GO:0005886 // GO:0015630 // GO:0044297 // GO:0070062 // GO:0005634 // GO:0005737 // GO:0005856 // GO:0005874 // GO:0043234 // GO:0000242	nuclear envelope lumen // cytoplasm // cytosol // cytoskeleton // microtubule // microtubule // plasma membrane // microtubule cytoskeleton // cell body // extracellular vesicular exosome // nucleus // cytoplasm // cytoskeleton // microtubule // protein complex // pericentriolar material	GO:0003924 // GO:0005198 // GO:0005200 // GO:0005525 // GO:0032403 // GO:0042288 // GO:0000166	GTPase activity // structural molecule activity // structural constituent of cytoskeleton // GTP binding // protein complex binding // MHC class I protein binding // nucleotide binding	Coding	ENSEMBL	ncrna:snRNA chromosome:GRCh37:1:201702534:201702633:1 gene:ENSG00000200942 gene_biotype:snRNA transcript_biotype:snRNA	ENST00000364072	NonCoding/snRNA	chr1	201702534	201702633	+	---	---	P07437	TC6_apd_hap1000029.hg.1	Hs.636480
TC01001668.hg.1	0.00161056	2.470699	up	9.119161	8.990081	8.996134	7.421587	7.776027	7.993001	---	---	---	---	main	---	---	---	GO:0005737	cytoplasm	GO:0004864 // GO:0005515	protein phosphatase inhibitor activity // protein binding	Coding	ENSEMBL	ncrna:snoRNA chromosome:GRCh37:1:201947589:201947723:1 gene:ENSG00000206637 gene_biotype:snoRNA transcript_biotype:snoRNA	ENST00000383910	NonCoding/snoRNA	chr1	201947589	201947723	+	---	---	O60927	TC6_apd_hap1000022.hg.1	Hs.82887
TC01001773.hg.1	0.001404057	2.8470721	up	9.091699	8.470433	8.868782	7.413107	7.204077	7.285293	692157	SNORA16B	NR_004389	small nucleolar RNA, H/ACA box 16B	main	1q32.3	GO:0007155 // GO:0007275 // GO:0007155	cell adhesion // multicellular organismal development // cell adhesion	GO:0005622 // GO:0005634 // GO:0005737 // GO:0005886	intracellular // nucleus // cytoplasm // plasma membrane	GO:0005515	protein binding	Coding	RefSeq	Homo sapiens small nucleolar RNA, H/ACA box 16B (SNORA16B), small nucleolar RNA.	NR_004389	NonCoding/snoRNA	chr1	212526158	212526292	+	Biogenic_Amine_Synthesis	GenMAPP	O00192	TC22001432.hg.1	Hs.713616
TC01001779.hg.1	3.09E-04	2.8401773	up	6.282648	6.302586	6.479239	4.798624	4.683022	5.064884	---	---	---	---	main	---	GO:0009972 // GO:0010529 // GO:0019048 // GO:0045071 // GO:0045087 // GO:0051607 // GO:0080111 // GO:0008152	cytidine deamination // negative regulation of transposition // virus-host interaction // negative regulation of viral genome replication // innate immune response // defense response to virus // DNA demethylation // metabolic process	GO:0005634 // GO:0005737 // GO:0005634 // GO:0005737	nucleus // cytoplasm // nucleus // cytoplasm	GO:0005515 // GO:0008270 // GO:0016814 // GO:0003824 // GO:0016787 // GO:0046872	protein binding // zinc ion binding // hydrolase activity, acting on carbon-nitrogen (but not peptide) bonds, in cyclic amidines // catalytic activity // hydrolase activity // metal ion binding	Coding	ENSEMBL	ncrna:snRNA chromosome:GRCh37:1:212865606:212865709:1 gene:ENSG00000207491 gene_biotype:snRNA transcript_biotype:snRNA	ENST00000384760	NonCoding/snRNA	chr1	212865606	212865709	+	---	---	Q9NRW3	TC22001426.hg.1	Hs.441124
TC01001803.hg.1	0.001299872	2.985465	up	7.637311	7.720355	7.195431	6.129345	5.939914	5.74997	---	---	---	---	main	---	---	---	---	---	---	---	NonCoding	ENSEMBL	ncrna:snRNA chromosome:GRCh37:1:218303137:218303294:1 gene:ENSG00000201493 gene_biotype:snRNA transcript_biotype:snRNA	ENST00000364623	NonCoding/snRNA	chr1	218303137	218303294	+	---	---	---	TC22001402.hg.1	---
TC01001811.hg.1	0.002487939	2.515962	up	6.612236	6.321391	6.717069	5.529997	5.103348	5.024021	---	RNA5SP76	ENST00000516277	RNA, 5S ribosomal pseudogene 76	main	---	---	---	---	---	---	---	NonCoding	ENSEMBL	ncrna:rRNA chromosome:GRCh37:1:219935131:219935217:1 gene:ENSG00000252086 gene_biotype:rRNA transcript_biotype:rRNA	ENST00000516277	NonCoding/rRNA	chr1	219935131	219935217	+	---	---	---	TC22001394.hg.1	---
TC01001812.hg.1	0.003402679	3.3630865	up	9.126755	9.760906	9.611463	7.651751	7.452103	8.145909	26828	RNU5F-1	NR_002753	RNA, U5F small nuclear 1	main	1p34.1	---	---	---	---	---	---	NonCoding	RefSeq	Homo sapiens RNA, U5F small nuclear 1 (RNU5F-1), small nuclear RNA.	NR_002753	NonCoding/snRNA	chr1	220046619	220292777	+	---	---	---	TC22001393.hg.1	---
TC01001816.hg.1	0.003850991	2.4145226	up	6.457603	6.886769	6.804215	5.464688	5.720724	5.14796	---	---	---	---	main	---	---	---	---	---	---	---	NonCoding	ENSEMBL	ncrna:snoRNA chromosome:GRCh37:1:220310506:220310608:1 gene:ENSG00000238576 gene_biotype:snoRNA transcript_biotype:snoRNA	ENST00000459443	NonCoding/snoRNA	chr1	220310506	220310608	+	---	---	---	TC22001390.hg.1	---
TC01001837.hg.1	0.00131168	10.707363	up	18.1866	18.21533	18.21655	14.64076	14.13023	15.5859	---	---	---	---	main	---	---	---	---	---	---	---	NonCoding	ENSEMBL	ncrna:snRNA chromosome:GRCh37:1:223877753:223877816:1 gene:ENSG00000212398 gene_biotype:snRNA transcript_biotype:snRNA	ENST00000391096	NonCoding/snRNA	chr1	223877753	223877816	+	---	---	---	TC22001370.hg.1	---
TC01001843.hg.1	0.03239567	2.3692336	up	5.630824	5.738674	6.562369	4.31552	4.698994	5.184093	---	---	---	---	main	---	---	---	---	---	---	---	NonCoding	ENSEMBL	ncrna:snoRNA chromosome:GRCh37:1:224367343:224367469:1 gene:ENSG00000201898 gene_biotype:snoRNA transcript_biotype:snoRNA	ENST00000365028	NonCoding/snoRNA	chr1	224367343	224367469	+	---	---	---	TC22001364.hg.1	---
TC01001845.hg.1	3.19E-04	3.9945197	up	7.95461	7.784402	7.713326	5.505665	5.958308	5.994298	---	---	---	---	main	---	---	---	---	---	---	---	NonCoding	ENSEMBL	ncrna:snRNA chromosome:GRCh37:1:224493082:224493185:1 gene:ENSG00000206887 gene_biotype:snRNA transcript_biotype:snRNA	ENST00000384160	NonCoding/snRNA	chr1	224493082	224493185	+	---	---	---	TC22001362.hg.1	---
TC01001854.hg.1	0.005805654	3.2879229	up	14.57462	14.12084	13.9809	12.8698	11.99232	12.66271	---	---	---	---	main	---	---	---	---	---	---	---	NonCoding	ENSEMBL	ncrna:snRNA chromosome:GRCh37:1:225928977:225929084:1 gene:ENSG00000223306 gene_biotype:snRNA transcript_biotype:snRNA	ENST00000411374	NonCoding/snRNA	chr1	225928977	225929084	+	---	---	---	TC22001353.hg.1	---
TC01001870.hg.1	0.001411411	3.4683478	up	14.80454	14.99696	14.9833	12.8616	12.97208	13.56837	---	RNA5SP77	ENST00000365394	RNA, 5S ribosomal pseudogene 77	main	---	---	---	---	---	---	---	NonCoding	ENSEMBL	ncrna:rRNA chromosome:GRCh37:1:227748882:227749001:1 gene:ENSG00000202264 gene_biotype:rRNA transcript_biotype:rRNA	ENST00000365394	NonCoding/rRNA	chr1	227748882	227749001	+	---	---	---	TC22001337.hg.1	---
TC01001896.hg.1	0.004136959	3.3266625	up	15.47569	15.57952	15.5015	13.82317	13.26028	14.27103	---	RNA5SP19	ENST00000365186	RNA, 5S ribosomal pseudogene 19	main	---	---	---	---	---	---	---	NonCoding	ENSEMBL	ncrna:rRNA chromosome:GRCh37:1:228743494:228743602:1 gene:ENSG00000202056 gene_biotype:rRNA transcript_biotype:rRNA	ENST00000365186	NonCoding/rRNA	chr1	228743494	228743602	+	---	---	---	TC22001311.hg.1	---
TC01001902.hg.1	3.58E-05	29.460901	up	14.40814	14.74965	14.47628	9.703903	9.26704	10.02094	---	---	---	---	main	---	---	---	---	---	---	---	NonCoding	ENSEMBL	ncrna:snRNA chromosome:GRCh37:1:229518875:229518935:1 gene:ENSG00000252506 gene_biotype:snRNA transcript_biotype:snRNA	ENST00000516697	NonCoding/snRNA	chr1	229518875	229518935	+	---	---	---	TC22001306.hg.1	---
TC01001911.hg.1	0.001782009	2.9030282	up	7.011345	6.908989	6.507249	5.20369	5.070703	5.540514	---	RNA5SP79	ENST00000365193	RNA, 5S ribosomal pseudogene 79	main	---	---	---	---	---	---	---	NonCoding	ENSEMBL	ncrna:rRNA chromosome:GRCh37:1:230955996:230956104:1 gene:ENSG00000202063 gene_biotype:rRNA transcript_biotype:rRNA	ENST00000365193	NonCoding/rRNA	chr1	230955996	230956104	+	---	---	---	TC22001297.hg.1	---
TC01001947.hg.1	1.69E-04	7.469514	up	13.34009	13.28116	13.85692	10.54293	10.43062	10.80158	---	---	---	---	main	---	---	---	---	---	---	---	NonCoding	ENSEMBL	ncrna:snRNA chromosome:GRCh37:1:236078715:236078821:1 gene:ENSG00000206803 gene_biotype:snRNA transcript_biotype:snRNA	ENST00000384076	NonCoding/snRNA	chr1	236078715	236078821	+	---	---	---	TC22001260.hg.1	---
TC01001951.hg.1	0.008466414	2.2180238	up	9.059549	9.159663	9.528014	7.904774	7.913547	8.481084	---	---	---	---	main	---	---	---	---	---	---	---	NonCoding	ENSEMBL	ncrna:snRNA chromosome:GRCh37:1:236431080:236431258:1 gene:ENSG00000222650 gene_biotype:snRNA transcript_biotype:snRNA	ENST00000410718	NonCoding/snRNA	chr1	236431080	236431258	+	---	---	---	TC22001256.hg.1	---
TC01001977.hg.1	9.26E-04	3.252257	up	6.419215	6.371769	6.832809	4.747615	4.681321	5.090532	---	RNA5SP81	ENST00000410188	RNA, 5S ribosomal pseudogene 81	main	---	---	---	---	---	---	---	NonCoding	ENSEMBL	ncrna:rRNA chromosome:GRCh37:1:242297574:242297683:1 gene:ENSG00000222120 gene_biotype:rRNA transcript_biotype:rRNA	ENST00000410188	NonCoding/rRNA	chr1	242297574	242297683	+	---	---	---	TC22001230.hg.1	---
TC01001991.hg.1	4.00E-04	2.6598723	up	13.95127	13.82469	13.76282	12.20411	12.58126	12.51934	---	---	---	---	main	---	---	---	---	---	---	---	NonCoding	ENSEMBL	ncrna:misc_RNA chromosome:GRCh37:1:245107212:245107518:1 gene:ENSG00000201758 gene_biotype:misc_RNA transcript_biotype:misc_RNA	ENST00000364888	NonCoding/misc_RNA	chr1	245107212	245107518	+	---	---	---	TC22001216.hg.1	---
TC01001992.hg.1	0.015140832	2.008978	up	5.709369	6.06541	6.222729	5.013525	4.645608	5.318991	---	---	---	---	main	---	---	---	---	---	---	---	NonCoding	ENSEMBL	ncrna:snRNA chromosome:GRCh37:1:245118160:245118265:1 gene:ENSG00000252073 gene_biotype:snRNA transcript_biotype:snRNA	ENST00000516264	NonCoding/snRNA	chr1	245118160	245118265	+	---	---	---	TC22001215.hg.1	---
TC01001994.hg.1	3.50E-04	10.7485075	up	11.33512	11.30801	11.07499	7.536015	7.507342	8.39657	---	---	---	---	main	---	---	---	---	---	---	---	NonCoding	ENSEMBL	ncrna:snRNA chromosome:GRCh37:1:245186317:245186420:1 gene:ENSG00000252282 gene_biotype:snRNA transcript_biotype:snRNA	ENST00000516473	NonCoding/snRNA	chr1	245186317	245186420	+	---	---	---	TC22001213.hg.1	---
TC01002074.hg.1	0.002172924	2.3538938	up	7.13619	7.374413	7.614427	6.324635	6.148592	5.946655	79854	LINC00115	NR_024321	long intergenic non-protein coding RNA 115	main	1p36.33	---	---	---	---	---	---	NonCoding	RefSeq	Homo sapiens long intergenic non-protein coding RNA 115 (LINC00115), non-coding RNA.	NR_024321	NonCoding/non-coding RNA	chr1	761586	762902	-	---	---	---	TC22001135.hg.1	---
TC01002168.hg.1	4.82E-04	3.3464434	up	9.076391	9.039579	8.875576	7.239495	6.992735	7.531431	---	---	---	---	main	---	---	---	---	---	---	---	NonCoding	ENSEMBL	ncrna:snRNA chromosome:GRCh37:1:8266494:8266657:-1 gene:ENSG00000200975 gene_biotype:snRNA transcript_biotype:snRNA	ENST00000364105	NonCoding/snRNA	chr1	8266494	8266657	-	---	---	---	TC22001044.hg.1	---
TC01002203.hg.1	7.30E-04	3.1394632	up	9.005479	9.339149	8.978221	7.343182	7.305626	7.722488	---	---	---	---	main	---	---	---	---	---	---	---	NonCoding	ENSEMBL	[retired] cdna:known chromosome:GRCh37:1:11882854:11883337:-1 gene:ENSG00000236997 gene_biotype:antisense transcript_biotype:antisense	ENST00000442242	NonCoding/antisense RNA	chr1	11882854	11883337	-	---	---	---	TC22001009.hg.1	---
TC01002206.hg.1	0.012232235	2.321425	up	16.90535	16.56523	16.4632	15.55235	14.9559	15.7805	---	RNU5E-4P	ENST00000364931	RNA, U5E small nuclear 4, pseudogene	main	---	---	---	---	---	---	---	NonCoding	ENSEMBL	ncrna:snRNA chromosome:GRCh37:1:11969865:11969984:-1 gene:ENSG00000201801 gene_biotype:snRNA transcript_biotype:snRNA	ENST00000364931	NonCoding/snRNA	chr1	11969865	11969984	-	---	---	---	TC22001006.hg.1	---
TC01002209.hg.1	0.004852917	2.3501298	up	6.09446	6.175437	6.567295	4.721454	5.204256	5.213261	---	---	---	---	main	---	---	---	---	---	---	---	NonCoding	ENSEMBL	ncrna:snRNA chromosome:GRCh37:1:12137938:12138041:-1 gene:ENSG00000201135 gene_biotype:snRNA transcript_biotype:snRNA	ENST00000364265	NonCoding/snRNA	chr1	12137938	12138041	-	---	---	---	TC22001003.hg.1	---
TC01002224.hg.1	2.68E-04	4.901118	up	6.839719	6.665456	6.640808	4.409503	4.118874	4.738274	---	---	---	---	main	---	---	---	---	---	---	---	NonCoding	ENSEMBL	ncrna:snRNA chromosome:GRCh37:1:13384735:13384841:-1 gene:ENSG00000207511 gene_biotype:snRNA transcript_biotype:snRNA	ENST00000384780	NonCoding/snRNA	chr1	13384735	13384841	-	---	---	---	TC22000989.hg.1	---
TC01002292.hg.1	0.005604189	2.9656727	up	10.15849	10.31458	10.52053	8.611272	9.28659	8.390659	---	MIR1290	ENST00000408735	microRNA 1290	main	---	GO:0006184 // GO:0007264	GTP catabolic process // small GTPase mediated signal transduction	---	---	GO:0003924 // GO:0005525 // GO:0000166	GTPase activity // GTP binding // nucleotide binding	Coding	ENSEMBL	ncrna:miRNA chromosome:GRCh37:1:19223565:19223642:-1 gene:ENSG00000221662 gene_biotype:miRNA transcript_biotype:miRNA	ENST00000408735	NonCoding/miRNA	chr1	19223565	19223642	-	---	---	Q9UNT1	TC22000922.hg.1	Hs.584862
TC01002299.hg.1	5.74E-04	10.859211	up	15.01321	15.35499	14.6018	11.25259	11.30889	12.08598	---	---	---	---	main	---	GO:0006470 // GO:0007283 // GO:0016311	protein dephosphorylation // spermatogenesis // dephosphorylation	GO:0005634 // GO:0016021	nucleus // integral to membrane	GO:0005543 // GO:0008138 // GO:0017112 // GO:0005085 // GO:0016791	phospholipid binding // protein tyrosine/serine/threonine phosphatase activity // Rab guanyl-nucleotide exchange factor activity // guanyl-nucleotide exchange factor activity // phosphatase activity	Coding	ENSEMBL	ncrna:snRNA chromosome:GRCh37:1:19631570:19631676:-1 gene:ENSG00000200403 gene_biotype:snRNA transcript_biotype:snRNA	ENST00000363533	NonCoding/snRNA	chr1	19631570	19631676	-	---	---	O95248	TC22000913.hg.1	Hs.589924
TC01002413.hg.1	1.89E-04	7.3214455	up	11.9128	11.56549	12.06268	8.737675	8.908055	9.278855	---	---	---	---	main	---	---	---	---	---	---	---	Coding	ENSEMBL	ncrna:snRNA chromosome:GRCh37:1:28002114:28002220:-1 gene:ENSG00000206767 gene_biotype:snRNA transcript_biotype:snRNA	ENST00000384040	NonCoding/snRNA	chr1	28002114	28002220	-	---	---	F5H4B4	TC22000793.hg.1	Hs.542707
TC01002419.hg.1	7.29E-04	5.646343	up	8.804958	8.941704	8.790122	6.679477	5.829336	6.536022	---	---	---	---	main	---	GO:0001934 // GO:0006644 // GO:0006935 // GO:0007204 // GO:0007613 // GO:0008219 // GO:0014832 // GO:0016042 // GO:0032049 // GO:0034976 // GO:0035774 // GO:0035965 // GO:0036151 // GO:0036152 // GO:0038096 // GO:0044281 // GO:0045087 // GO:0045909 // GO:0045921 // GO:0046474 // GO:0051967 // GO:0060135 // GO:0090037 // GO:0090200 // GO:0090238 // GO:1901339 // GO:2000304 // GO:0006629 // GO:0008…	positive regulation of protein phosphorylation // phospholipid metabolic process // chemotaxis // elevation of cytosolic calcium ion concentration // memory // cell death // urinary bladder smooth muscle contraction // lipid catabolic process // cardiolipin biosynthetic process // response to endoplasmic reticulum stress // positive regulation of insulin secretion involved in cellular response to…	GO:0005737 // GO:0005739 // GO:0005813 // GO:0005829 // GO:0016020 // GO:0005737 // GO:0005829	cytoplasm // mitochondrion // centrosome // cytosol // membrane // cytoplasm // cytosol	GO:0004623 // GO:0005516 // GO:0043008 // GO:0047499 // GO:0004623 // GO:0016787	phospholipase A2 activity // calmodulin binding // ATP-dependent protein binding // calcium-independent phospholipase A2 activity // phospholipase A2 activity // hydrolase activity	Coding	ENSEMBL	ncrna:snRNA chromosome:GRCh37:1:28469248:28469352:-1 gene:ENSG00000253005 gene_biotype:snRNA transcript_biotype:snRNA	ENST00000517196	NonCoding/snRNA	chr1	28469248	28469352	-	Eicosanoid_Synthesis	GenMAPP	O60733	TC22000786.hg.1	Hs.170479
TC01002425.hg.1	2.75E-05	2.7274354	up	10.34241	10.17028	10.35756	8.78216	8.870839	8.874617	677838	SNORA61	NR_002987	small nucleolar RNA, H/ACA box 61	main	1p35.3	GO:0008150	biological_process	GO:0005575	cellular_component	GO:0003674	molecular_function	Coding	RefSeq	Homo sapiens small nucleolar RNA, H/ACA box 61 (SNORA61), small nucleolar RNA.	NR_002987	NonCoding/snoRNA	chr1	28905050	28909495	-	---	---	Q9BZE7	TC22000780.hg.1	Hs.517612
TC01002426.hg.1	0.002996496	3.4147613	up	17.39275	17.33729	17.12673	15.2277	15.27449	16.03923	692212	SNORD99	NR_003077	small nucleolar RNA, C/D box 99	main	1p35.3	---	---	---	---	---	---	Coding	RefSeq	Homo sapiens small nucleolar RNA, C/D box 99 (SNORD99), small nucleolar RNA.	NR_003077	NonCoding/snoRNA	chr1	28905255	28905334	-	---	---	---	TC22000779.hg.1	---
TC01002446.hg.1	0.003838802	2.8317132	up	7.861333	7.309746	8.066865	6.414423	6.267735	6.05076	692235//692234	SNORD103B // SNORD103A	ENST00000363284 // ENST00000363284	small nucleolar RNA, C/D box 103B // small nucleolar RNA, C/D box 103A	main	1p35.2 // 1p35.2	---	---	---	---	---	---	Coding	ENSEMBL	ncrna:snoRNA chromosome:GRCh37:1:31408535:31408620:-1 gene:ENSG00000200154 gene_biotype:snoRNA transcript_biotype:snoRNA	ENST00000363284	NonCoding/snoRNA	chr1	31408535	31408623	-	---	---	---	TC22000757.hg.1	---
TC01002447.hg.1	0.003838802	2.8317132	up	7.861333	7.309746	8.066865	6.414423	6.267735	6.05076	692234	SNORD103A	NR_004054	small nucleolar RNA, C/D box 103A	main	1p35.2	---	---	---	---	---	---	Coding	RefSeq	Homo sapiens small nucleolar RNA, C/D box 103A (SNORD103A), small nucleolar RNA.	NR_004054	NonCoding/snoRNA	chr1	31421964	31422052	-	---	---	---	TC22000756.hg.1	---
TC01002448.hg.1	0.013733136	2.1028275	up	10.21024	9.436709	9.838281	8.542968	8.752396	8.972874	692200	SNORD85	NR_003066	small nucleolar RNA, C/D box 85	main	1p35.2	---	---	---	---	---	---	Coding	RefSeq	Homo sapiens small nucleolar RNA, C/D box 85 (SNORD85), small nucleolar RNA.	NR_003066	NonCoding/snoRNA	chr1	31441010	31441084	-	---	---	---	TC22000755.hg.1	---
TC01002453.hg.1	1.19E-04	15.893511	up	17.00572	17.11106	17.17598	13.00001	12.71357	13.60808	---	RNU6-4	ENST00000384254	RNA, U6 small nuclear 4	main	---	---	---	---	---	---	---	Coding	ENSEMBL	ncrna:snRNA chromosome:GRCh37:1:31970419:31970525:-1 gene:ENSG00000206981 gene_biotype:snRNA transcript_biotype:snRNA	ENST00000384254	NonCoding/snRNA	chr1	31970419	31970525	-	---	---	---	TC22000750.hg.1	---
TC01002490.hg.1	0.030285146	2.4945128	up	10.9649	11.40811	11.04203	9.933086	10.4086	9.117081	---	---	---	---	main	---	GO:0006810 // GO:0007268 // GO:0007528 // GO:0051899 // GO:0060081 // GO:2000311 // GO:0006810 // GO:0006811 // GO:0006816 // GO:0019226 // GO:0034765 // GO:0042391 // GO:0050877 // GO:0051899 // GO:0070588 // GO:2000311	transport // synaptic transmission // neuromuscular junction development // membrane depolarization // membrane hyperpolarization // regulation of alpha-amino-3-hydroxy-5-methyl-4-isoxazole propionate selective glutamate receptor activity // transport // ion transport // calcium ion transport // transmission of nerve impulse // regulation of ion transmembrane transport // regulation of membrane p…	GO:0005886 // GO:0005891 // GO:0030666 // GO:0032281 // GO:0005891 // GO:0016020 // GO:0016021 // GO:0032281	plasma membrane // voltage-gated calcium channel complex // endocytic vesicle membrane // alpha-amino-3-hydroxy-5-methyl-4-isoxazolepropionic acid selective glutamate receptor complex // voltage-gated calcium channel complex // membrane // integral to membrane // alpha-amino-3-hydroxy-5-methyl-4-isoxazolepropionic acid selective glutamate receptor complex	GO:0005245 // GO:0005515 // GO:0035255 // GO:0005244 // GO:0005245 // GO:0005262	voltage-gated calcium channel activity // protein binding // ionotropic glutamate receptor binding // voltage-gated ion channel activity // voltage-gated calcium channel activity // calcium channel activity	Coding	ENSEMBL	ncrna:miRNA chromosome:GRCh37:1:35244162:35244245:-1 gene:ENSG00000216162 gene_biotype:miRNA transcript_biotype:miRNA	ENST00000401343	NonCoding/miRNA	chr1	35244162	35244247	-	---	---	Q9Y698	TC22000713.hg.1	Hs.146766 // Hs.607330
TC01002496.hg.1	4.40E-04	3.6753557	up	9.872909	10.24097	9.694293	7.957017	8.019823	8.19768	---	RNY5P1	ENST00000365259	RNA, Ro-associated Y5 pseudogene 1	main	---	---	---	---	---	---	---	Coding	ENSEMBL	ncrna:misc_RNA chromosome:GRCh37:1:35893417:35893494:-1 gene:ENSG00000202129 gene_biotype:misc_RNA transcript_biotype:misc_RNA	ENST00000365259	NonCoding/misc_RNA	chr1	35893417	35893494	-	---	---	---	TC22000708.hg.1	---
TC01002510.hg.1	0.027411712	2.0811112	up	10.32509	10.16739	10.86011	9.11451	9.215458	9.850562	---	---	---	---	main	---	---	---	---	---	---	---	Coding	ENSEMBL	ncrna:snoRNA chromosome:GRCh37:1:36884051:36884179:-1 gene:ENSG00000201448 gene_biotype:snoRNA transcript_biotype:snoRNA	ENST00000364578	NonCoding/snoRNA	chr1	36884051	36884179	-	---	---	---	TC22000693.hg.1	---
TC01002536.hg.1	8.32E-04	4.226454	up	11.56629	11.70993	11.62774	9.158891	9.56369	9.943039	---	---	---	---	main	---	---	---	---	---	---	---	Coding	ENSEMBL	ncrna:snRNA chromosome:GRCh37:1:39586612:39586715:-1 gene:ENSG00000206654 gene_biotype:snRNA transcript_biotype:snRNA	ENST00000383927	NonCoding/snRNA	chr1	39586612	39586715	-	---	---	---	TC22000666.hg.1	---
TC01002537.hg.1	0.01910909	2.1678398	up	7.041301	6.447836	7.00765	5.949658	5.272299	5.926056	---	RNA5SP44	ENST00000410446	RNA, 5S ribosomal pseudogene 44	main	---	---	---	---	---	---	---	Coding	ENSEMBL	ncrna:rRNA chromosome:GRCh37:1:39619836:39619968:-1 gene:ENSG00000222378 gene_biotype:rRNA transcript_biotype:rRNA	ENST00000410446	NonCoding/rRNA	chr1	39619836	39619968	-	---	---	---	TC22000665.hg.1	---
TC01002542.hg.1	6.04E-06	40.638042	up	14.68017	14.98998	14.73211	9.2605	9.380385	9.7271	677834	SNORA55	NR_002983	small nucleolar RNA, H/ACA box 55	main	1p34.3	---	---	GO:0005634 // GO:0005829 // GO:0005737	nucleus // cytosol // cytoplasm	GO:0005524 // GO:0008270 // GO:0046872	ATP binding // zinc ion binding // metal ion binding	Coding	RefSeq	Homo sapiens small nucleolar RNA, H/ACA box 55 (SNORA55), small nucleolar RNA.	NR_002983	NonCoding/snoRNA	chr1	40033046	40033182	-	---	---	Q9Y6X9	TC22000660.hg.1	Hs.555918
TC01002566.hg.1	0.006815146	2.4923947	up	6.20308	5.638268	6.14523	4.343392	4.715014	4.975574	---	RNA5SP45	ENST00000516754	RNA, 5S ribosomal pseudogene 45	main	---	---	---	---	---	---	---	Coding	ENSEMBL	ncrna:rRNA chromosome:GRCh37:1:41932608:41932699:-1 gene:ENSG00000252563 gene_biotype:rRNA transcript_biotype:rRNA	ENST00000516754	NonCoding/rRNA	chr1	41932608	41932699	-	---	---	---	TC22000635.hg.1	---
TC01002661.hg.1	8.23E-04	3.2710254	up	6.377811	6.177004	6.148829	4.263093	4.455892	4.855431	---	---	---	---	main	---	GO:0046854 // GO:0048015 // GO:0016310	phosphatidylinositol phosphorylation // phosphatidylinositol-mediated signaling // phosphorylation	---	---	GO:0016301 // GO:0016773 // GO:0016740 // GO:0016772	kinase activity // phosphotransferase activity, alcohol group as acceptor // transferase activity // transferase activity, transferring phosphorus-containing groups	Coding	ENSEMBL	ncrna:snRNA chromosome:GRCh37:1:53270780:53270884:-1 gene:ENSG00000206627 gene_biotype:snRNA transcript_biotype:snRNA	ENST00000383900	NonCoding/snRNA	chr1	53270780	53270884	-	---	---	A4QPH2	TC22000542.hg.1	Hs.448225
TC01002663.hg.1	3.43E-05	2.7877738	up	11.16358	11.29946	11.25691	9.851521	9.784999	9.646088	---	---	---	---	main	---	---	---	---	---	---	---	Coding	ENSEMBL	cdna:pseudogene chromosome:GRCh37:1:53458868:53459251:-1 gene:ENSG00000236360 gene_biotype:pseudogene transcript_biotype:processed_pseudogene	ENST00000442174	NonCoding/pseudogene	chr1	53458868	53459251	-	---	---	---	TC22000540.hg.1	---
TC01002737.hg.1	6.25E-04	3.4094698	up	7.888371	7.680503	7.645519	5.659131	6.224362	6.022258	---	---	---	---	main	---	---	---	---	---	---	---	Coding	ENSEMBL	ncrna:snRNA chromosome:GRCh37:1:64494566:64494672:-1 gene:ENSG00000207190 gene_biotype:snRNA transcript_biotype:snRNA	ENST00000384461	NonCoding/snRNA	chr1	64494566	64494672	-	---	---	---	TC22000464.hg.1	Hs.627452
TC01002750.hg.1	0.005899325	4.6338906	up	7.444634	8.167109	7.732544	5.32396	5.111986	6.27167	---	---	---	---	main	---	---	---	---	---	---	---	Coding	ENSEMBL	ncrna:snRNA chromosome:GRCh37:1:66560144:66560229:-1 gene:ENSG00000223152 gene_biotype:snRNA transcript_biotype:snRNA	ENST00000411220	NonCoding/snRNA	chr1	66560144	66560229	-	---	---	---	TC22000450.hg.1	---
TC01002776.hg.1	0.005664857	4.576109	up	7.994595	9.012453	8.974007	6.358992	6.910415	6.129284	---	MIR186	NR_029707	microRNA 186	main	1p31.1	---	---	---	---	---	---	Coding	RefSeq	Homo sapiens microRNA 186 (MIR186), microRNA.	NR_029707	NonCoding/miRNA	chr1	71533314	71533399	-	---	---	---	TC22000424.hg.1	---
TC01002779.hg.1	0.031744152	2.3755536	up	5.885198	5.369133	6.593394	4.587892	4.515523	4.999519	---	---	---	---	main	---	---	---	---	---	---	---	Coding	ENSEMBL	ncrna:snRNA chromosome:GRCh37:1:73183346:73183452:-1 gene:ENSG00000212366 gene_biotype:snRNA transcript_biotype:snRNA	ENST00000391064	NonCoding/snRNA	chr1	73183346	73183452	-	---	---	Q9BVL4	TC22000421.hg.1	Hs.365405
TC01002782.hg.1	0.002854554	3.040865	up	6.958914	6.691472	6.982857	5.041731	5.049609	5.728459	---	RNA5SP50	ENST00000363731	RNA, 5S ribosomal pseudogene 50	main	---	GO:0007275 // GO:0007281 // GO:0007283	multicellular organismal development // germ cell development // spermatogenesis	GO:0005622	intracellular	GO:0000287 // GO:0003723 // GO:0004004 // GO:0005524 // GO:0000166 // GO:0004386 // GO:0005524 // GO:0016787	magnesium ion binding // RNA binding // ATP-dependent RNA helicase activity // ATP binding // nucleotide binding // helicase activity // ATP binding // hydrolase activity	Coding	ENSEMBL	ncrna:rRNA chromosome:GRCh37:1:74215200:74215306:-1 gene:ENSG00000200601 gene_biotype:rRNA transcript_biotype:rRNA	ENST00000363731	NonCoding/rRNA	chr1	74215200	74215306	-	---	---	Q9BXT6	TC22000418.hg.1	Hs.62880
TC01002805.hg.1	0.00436444	2.341735	up	6.815303	7.151753	7.372129	5.617896	5.980012	6.058544	---	RNA5SP22	ENST00000365393	RNA, 5S ribosomal pseudogene 22	main	---	---	---	---	---	---	---	Coding	ENSEMBL	ncrna:rRNA chromosome:GRCh37:1:78560491:78560599:-1 gene:ENSG00000202263 gene_biotype:rRNA transcript_biotype:rRNA	ENST00000365393	NonCoding/rRNA	chr1	78560491	78560599	-	---	---	Q5R3I4	TC22000393.hg.1	Hs.435832
TC01002806.hg.1	0.004605954	2.85811	up	7.909155	8.474236	7.667951	6.38722	6.389469	6.729467	---	RNA5SP23	ENST00000391006	RNA, 5S ribosomal pseudogene 23	main	---	---	---	---	---	---	---	Coding	ENSEMBL	ncrna:rRNA chromosome:GRCh37:1:78840849:78840953:-1 gene:ENSG00000212308 gene_biotype:rRNA transcript_biotype:rRNA	ENST00000391006	NonCoding/rRNA	chr1	78840849	78840953	-	---	---	---	TC22000392.hg.1	---
TC01002839.hg.1	0.002390158	3.5783854	up	8.368678	8.181319	7.931223	6.363472	5.890756	6.709067	---	RNA5SP52	ENST00000362448	RNA, 5S ribosomal pseudogene 52	main	---	---	---	---	---	---	---	Coding	ENSEMBL	ncrna:rRNA chromosome:GRCh37:1:87918923:87919056:-1 gene:ENSG00000199318 gene_biotype:rRNA transcript_biotype:rRNA	ENST00000362448	NonCoding/rRNA	chr1	87918923	87919056	-	---	---	---	TC22000356.hg.1	Hs.587164
TC01002857.hg.1	0.003430261	2.5209086	up	7.744855	7.991262	8.332721	6.89884	6.719897	6.448268	---	---	---	---	main	---	GO:0006355 // GO:0006398 // GO:0006397	regulation of transcription, DNA-dependent // histone mRNA 3'-end processing // mRNA processing	GO:0005634 // GO:0005737 // GO:0005634 // GO:0005737	nucleus // cytoplasm // nucleus // cytoplasm	GO:0003677 // GO:0003723 // GO:0003676 // GO:0003723	DNA binding // RNA binding // nucleic acid binding // RNA binding	Coding	ENSEMBL	ncrna:snRNA chromosome:GRCh37:1:90719014:90719117:-1 gene:ENSG00000212459 gene_biotype:snRNA transcript_biotype:snRNA	ENST00000391157	NonCoding/snRNA	chr1	90719014	90719117	-	---	---	Q9Y534	TC22000338.hg.1	Hs.310893
TC01002869.hg.1	0.007448731	2.5606654	up	7.155668	6.675307	7.214718	5.852924	5.238651	5.88456	---	---	---	---	main	---	GO:0006091 // GO:0007186 // GO:0007193 // GO:0007204 // GO:0007631 // GO:0051928 // GO:0007165 // GO:0007166 // GO:0007186 // GO:0007204 // GO:0007218	generation of precursor metabolites and energy // G-protein coupled receptor signaling pathway // adenylate cyclase-inhibiting G-protein coupled receptor signaling pathway // elevation of cytosolic calcium ion concentration // feeding behavior // positive regulation of calcium ion transport // signal transduction // cell surface receptor signaling pathway // G-protein coupled receptor signaling p…	GO:0005886 // GO:0005887 // GO:0031513 // GO:0005886 // GO:0016020 // GO:0016021 // GO:0031513	plasma membrane // integral to plasma membrane // nonmotile primary cilium // plasma membrane // membrane // integral to membrane // nonmotile primary cilium	GO:0004930 // GO:0008022 // GO:0008188 // GO:0030273 // GO:0042562 // GO:0004871 // GO:0004930	G-protein coupled receptor activity // protein C-terminus binding // neuropeptide receptor activity // melanin-concentrating hormone receptor activity // hormone binding // signal transducer activity // G-protein coupled receptor activity	Coding	ENSEMBL	ncrna:snRNA chromosome:GRCh37:1:93166376:93166491:-1 gene:ENSG00000201317 gene_biotype:snRNA transcript_biotype:snRNA	ENST00000364447	NonCoding/snRNA	chr1	93166376	93166491	-	GPCRDB_Class_A_Rhodopsin-like	GenMAPP	Q99705	TC22000326.hg.1	Hs.248122
TC01002877.hg.1	0.011666832	2.7080824	up	8.635978	7.893575	8.411101	6.773007	6.519519	7.336316	---	RNA5SP53	ENST00000391299	RNA, 5S ribosomal pseudogene 53	main	---	GO:0006094 // GO:0006355 // GO:0006366 // GO:0006520 // GO:0006987 // GO:0007214 // GO:0030968 // GO:0034976 // GO:0043267 // GO:0043525 // GO:0044267 // GO:0045893 // GO:0045893 // GO:0045893 // GO:0045893 // GO:0045944 // GO:0045944 // GO:0070059 // GO:0006094 // GO:0006351 // GO:0006355 // GO:0006357 // GO:0034976 // GO:0043525 // GO:0045944 // GO:0070059	gluconeogenesis // regulation of transcription, DNA-dependent // transcription from RNA polymerase II promoter // cellular amino acid metabolic process // activation of signaling protein activity involved in unfolded protein response // gamma-aminobutyric acid signaling pathway // endoplasmic reticulum unfolded protein response // response to endoplasmic reticulum stress // negative regulation of…	GO:0005634 // GO:0005634 // GO:0005654 // GO:0005667 // GO:0005737 // GO:0005815 // GO:0032590 // GO:0005634 // GO:0005737 // GO:0005856 // GO:0005886 // GO:0016020	nucleus // nucleus // nucleoplasm // transcription factor complex // cytoplasm // microtubule organizing center // dendrite membrane // nucleus // cytoplasm // cytoskeleton // plasma membrane // membrane	GO:0003677 // GO:0003677 // GO:0003700 // GO:0005515 // GO:0008022 // GO:0043565 // GO:0003677 // GO:0003700 // GO:0003700	DNA binding // DNA binding // sequence-specific DNA binding transcription factor activity // protein binding // protein C-terminus binding // sequence-specific DNA binding // DNA binding // sequence-specific DNA binding transcription factor activity // sequence-specific DNA binding transcription factor activity	Coding	ENSEMBL	ncrna:rRNA chromosome:GRCh37:1:93953890:93954009:-1 gene:ENSG00000212601 gene_biotype:rRNA transcript_biotype:rRNA	ENST00000391299	NonCoding/rRNA	chr1	93953890	93954009	-	Smooth_muscle_contraction	GenMAPP	P18848	TC22000317.hg.1	Hs.496487
TC01002912.hg.1	0.005900553	2.940792	up	6.263564	6.268029	5.549314	4.185613	4.464726	4.761955	---	---	---	---	main	---	---	---	---	---	---	---	Coding	ENSEMBL	ncrna:snRNA chromosome:GRCh37:1:100250296:100250441:-1 gene:ENSG00000201491 gene_biotype:snRNA transcript_biotype:snRNA	ENST00000364621	NonCoding/snRNA	chr1	100250296	100250441	-	---	---	---	TC22000277.hg.1	---
TC01002914.hg.1	0.008470188	2.6724029	up	7.336635	6.979991	7.314221	5.911151	5.276293	6.188988	---	---	---	---	main	---	GO:0009440 // GO:0009636 // GO:0070814	cyanate catabolic process // response to toxic substance // hydrogen sulfide biosynthetic process	GO:0005737 // GO:0005739 // GO:0030054 // GO:0043005 // GO:0045202 // GO:0005737 // GO:0005739 // GO:0043005 // GO:0005743	cytoplasm // mitochondrion // cell junction // neuron projection // synapse // cytoplasm // mitochondrion // neuron projection // mitochondrial inner membrane	GO:0004792 // GO:0016784 // GO:0004792 // GO:0016740	thiosulfate sulfurtransferase activity // 3-mercaptopyruvate sulfurtransferase activity // thiosulfate sulfurtransferase activity // transferase activity	Coding	ENSEMBL	ncrna:snRNA chromosome:GRCh37:1:100466193:100466295:-1 gene:ENSG00000202259 gene_biotype:snRNA transcript_biotype:snRNA	ENST00000365389	NonCoding/snRNA	chr1	100466193	100466295	-	---	---	P25325	TC22000275.hg.1	Hs.248267
TC01002915.hg.1	0.009530013	3.9571946	up	8.030115	8.938563	8.300009	6.140445	7.095216	6.079592	---	---	---	---	main	---	---	---	---	---	---	---	Coding	ENSEMBL	cdna:known chromosome:GRCh37:1:100523546:100550027:-1 gene:ENSG00000241073 gene_biotype:processed_transcript transcript_biotype:processed_transcript	ENST00000432294	NonCoding/processed_transcript	chr1	100523546	100550027	-	---	---	---	TC22000274.hg.1	---
TC01002939.hg.1	0.001365515	3.7861	up	16.94693	17.09021	17.33652	15.19713	14.83719	15.5772	---	---	---	---	main	---	---	---	---	---	---	---	Coding	ENSEMBL	[retired] ncrna:miRNA chromosome:GRCh37:1:108113461:108113552:-1 gene:ENSG00000252194 gene_biotype:miRNA transcript_biotype:miRNA	ENST00000516385	NonCoding/miRNA	chr1	108113461	108113552	-	---	---	---	TC22000250.hg.1	---
TC01002959.hg.1	8.39E-04	5.9231644	up	10.98589	11.06365	10.80939	8.365499	7.921835	8.872492	---	RNU6V	ENST00000384105	RNA, U6 small nuclear variant sequence with SNRPE pseudogene sequence	main	---	---	---	---	---	---	---	Coding	ENSEMBL	ncrna:snRNA chromosome:GRCh37:1:110134156:110134262:-1 gene:ENSG00000206832 gene_biotype:snRNA transcript_biotype:snRNA	ENST00000384105	NonCoding/snRNA	chr1	110134156	110134262	-	---	---	---	TC22000230.hg.1	---
TC01002987.hg.1	4.16E-04	6.617901	up	8.908226	8.848472	9.358439	5.953609	6.621217	6.361193	---	---	---	---	main	---	GO:0000226 // GO:0007399 // GO:0008219 // GO:0045110 // GO:0060052 // GO:0045104 // GO:0048936	microtubule cytoskeleton organization // nervous system development // cell death // intermediate filament bundle assembly // neurofilament cytoskeleton organization // intermediate filament cytoskeleton organization // peripheral nervous system neuron axonogenesis	GO:0005739 // GO:0005883 // GO:0030424 // GO:0005882 // GO:0005883 // GO:0030424	mitochondrion // neurofilament // axon // intermediate filament // neurofilament // axon	GO:0003674 // GO:0005198	molecular_function // structural molecule activity	Coding	ENSEMBL	ncrna:snRNA chromosome:GRCh37:1:112032939:112033045:-1 gene:ENSG00000200360 gene_biotype:snRNA transcript_biotype:snRNA	ENST00000363490	NonCoding/snRNA	chr1	112032939	112033045	-	---	---	P12036	TC22000198.hg.1	Hs.198760
TC01002989.hg.1	0.001286522	4.8717546	up	8.293573	8.760199	7.947351	5.958802	5.832879	6.356117	---	---	---	---	main	---	GO:0001578 // GO:0007026 // GO:0007050 // GO:0009267 // GO:0010629 // GO:0030308 // GO:0045647 // GO:0051726 // GO:0097067 // GO:0007050 // GO:0009267	microtubule bundle formation // negative regulation of microtubule depolymerization // cell cycle arrest // cellular response to starvation // negative regulation of gene expression // negative regulation of cell growth // negative regulation of erythrocyte differentiation // regulation of cell cycle // cellular response to thyroid hormone stimulus // cell cycle arrest // cellular response to sta…	GO:0001725 // GO:0001725 // GO:0005737 // GO:0005737 // GO:0005874 // GO:0005874 // GO:0005856	stress fiber // stress fiber // cytoplasm // cytoplasm // microtubule // microtubule // cytoskeleton	GO:0008017 // GO:0008093 // GO:0046966	microtubule binding // cytoskeletal adaptor activity // thyroid hormone receptor binding	Coding	ENSEMBL	ncrna:snRNA chromosome:GRCh37:1:112193053:112193159:-1 gene:ENSG00000201028 gene_biotype:snRNA transcript_biotype:snRNA	ENST00000364158	NonCoding/snRNA	chr1	112193053	112193159	-	---	---	Q99501	TC22000196.hg.1	Hs.322852
TC01003019.hg.1	0.001146452	2.8145134	up	6.206646	5.817001	6.00494	4.362761	4.796411	4.390759	---	---	---	---	main	---	---	---	GO:0005789 // GO:0016021 // GO:0005783 // GO:0016020	endoplasmic reticulum membrane // integral to membrane // endoplasmic reticulum // membrane	---	---	Coding	ENSEMBL	ncrna:snoRNA chromosome:GRCh37:1:116164493:116164626:-1 gene:ENSG00000207502 gene_biotype:snoRNA transcript_biotype:snoRNA	ENST00000384771	NonCoding/snoRNA	chr1	116164493	116164626	-	---	---	Q9BYH1	TC22000168.hg.1	Hs.194766
TC01003032.hg.1	0.01491743	2.8511553	up	9.232446	9.342281	9.179226	7.550443	7.222054	8.446814	---	RNA5SP55	ENST00000516701	RNA, 5S ribosomal pseudogene 55	main	---	---	---	---	---	---	---	Coding	ENSEMBL	ncrna:rRNA chromosome:GRCh37:1:117504969:117505093:-1 gene:ENSG00000252510 gene_biotype:rRNA transcript_biotype:rRNA	ENST00000516701	NonCoding/rRNA	chr1	117504969	117505093	-	---	---	---	TC22000155.hg.1	---
TC01003038.hg.1	0.016588064	2.2723138	up	6.200139	5.265352	5.814508	4.520168	4.39301	4.814336	---	---	---	---	main	---	---	---	---	---	---	---	Coding	ENSEMBL	ncrna:snoRNA chromosome:GRCh37:1:118231243:118231364:-1 gene:ENSG00000212266 gene_biotype:snoRNA transcript_biotype:snoRNA	ENST00000390964	NonCoding/snoRNA	chr1	118231243	118231364	-	---	---	Q6UW61	TC22000147.hg.1	Hs.534980
TC01003047.hg.1	7.52E-04	3.1238751	up	8.5204	8.325006	8.52141	6.741913	6.568714	7.126178	---	---	---	---	main	---	---	---	---	---	---	---	Coding	ENSEMBL	ncrna:snRNA chromosome:GRCh37:1:119874020:119874148:-1 gene:ENSG00000194297 gene_biotype:snRNA transcript_biotype:snRNA	ENST00000347264	NonCoding/snRNA	chr1	119874020	119874148	-	---	---	Q8WYQ4	TC22000137.hg.1	Hs.116254
TC01003082.hg.1	2.53E-04	4.083335	up	17.13519	17.08883	17.1276	14.90861	14.93734	15.41643	---	RNU1-13P	ENST00000384499	RNA, U1 small nuclear 13, pseudogene	main	---	---	---	---	---	---	---	Coding	ENSEMBL	ncrna:snRNA chromosome:GRCh37:1:143673129:143673290:-1 gene:ENSG00000238825 gene_biotype:snRNA transcript_biotype:snRNA	ENST00000384499	NonCoding/snRNA	chr1	143673129	143673290	-	---	---	---	TC22000102.hg.1	Hs.581082
TC01003099.hg.1	5.19E-04	7.017485	up	7.426023	7.990092	7.242856	4.715819	4.480826	5.029463	---	---	---	---	main	---	---	---	---	---	---	---	Coding	ENSEMBL	ncrna:snRNA chromosome:GRCh37:1:145149740:145149840:-1 gene:ENSG00000201789 gene_biotype:snRNA transcript_biotype:snRNA	ENST00000364919	NonCoding/snRNA	chr1	145149740	145149840	-	---	---	Q5BKY6	TC22000084.hg.1	Hs.396963 // Hs.645245 // Hs.735161 // Hs.745076
TC01003116.hg.1	0.002675789	2.000949	up	6.882126	6.899697	6.579837	5.811749	5.585763	5.962095	---	---	---	---	main	---	GO:0006351 // GO:0006355 // GO:0007275 // GO:0006355	transcription, DNA-dependent // regulation of transcription, DNA-dependent // multicellular organismal development // regulation of transcription, DNA-dependent	GO:0005634 // GO:0005730 // GO:0015629 // GO:0005622 // GO:0005634	nucleus // nucleolus // actin cytoskeleton // intracellular // nucleus	GO:0003677 // GO:0003723 // GO:0008270 // GO:0003676 // GO:0046872	DNA binding // RNA binding // zinc ion binding // nucleic acid binding // metal ion binding	Coding	ENSEMBL	ncrna:snRNA chromosome:GRCh37:1:145944938:145945104:-1 gene:ENSG00000201105 gene_biotype:snRNA transcript_biotype:snRNA	ENST00000364235	NonCoding/snRNA	chr1	145944938	145945104	-	---	---	Q16587	TC22000066.hg.1	Hs.517418
TC01003131.hg.1	0.002675789	2.000949	up	6.882126	6.899697	6.579837	5.811749	5.585763	5.962095	---	---	---	---	main	---	---	---	---	---	---	---	Coding	ENSEMBL	ncrna:snRNA chromosome:GRCh37:1:147486649:147486815:-1 gene:ENSG00000206791 gene_biotype:snRNA transcript_biotype:snRNA	ENST00000384064	NonCoding/snRNA	chr1	147486649	147486815	-	---	---	---	TC22000052.hg.1	---
TC01003146.hg.1	2.53E-04	4.083335	up	17.13519	17.08883	17.1276	14.90861	14.93734	15.41643	---	RNU1-12P	ENST00000365194	RNA, U1 small nuclear 12, pseudogene	main	---	---	---	---	---	---	---	Coding	ENSEMBL	ncrna:snRNA chromosome:GRCh37:1:147860642:147860803:-1 gene:ENSG00000202064 gene_biotype:snRNA transcript_biotype:snRNA	ENST00000365194	NonCoding/snRNA	chr1	147860642	147860803	-	---	---	---	TC22000038.hg.1	Hs.681383
TC01003155.hg.1	0.002537761	2.4721735	up	6.640867	6.41606	6.355772	5.440163	4.844335	5.210861	---	RNA5SP59	ENST00000410922	RNA, 5S ribosomal pseudogene 59	main	---	---	---	---	---	---	---	Coding	ENSEMBL	ncrna:rRNA chromosome:GRCh37:1:148913273:148913382:-1 gene:ENSG00000222854 gene_biotype:rRNA transcript_biotype:rRNA	ENST00000410922	NonCoding/rRNA	chr1	148913273	148913382	-	---	---	---	TC22000027.hg.1	Hs.589947
TC01003159.hg.1	8.61E-05	3.3546903	up	17.31077	17.14965	17.00156	15.28625	15.459	15.47819	---	---	---	---	main	---	GO:0000910 // GO:0006309 // GO:0007010 // GO:0016192 // GO:0021915 // GO:0043044 // GO:0097194 // GO:0001842 // GO:0001843 // GO:0016568 // GO:0060122 // GO:0090102	cytokinesis // apoptotic DNA fragmentation // cytoskeleton organization // vesicle-mediated transport // neural tube development // ATP-dependent chromatin remodeling // execution phase of apoptosis // neural fold formation // neural tube closure // chromatin modification // inner ear receptor stereocilium organization // cochlea development	GO:0005634 // GO:0005719 // GO:0090537	nucleus // nuclear euchromatin // CERF complex	GO:0005515	protein binding	Coding	ENSEMBL	ncrna:snRNA chromosome:GRCh37:1:149194106:149194269:-1 gene:ENSG00000207349 gene_biotype:snRNA transcript_biotype:snRNA	ENST00000384619	NonCoding/snRNA	chr1	149194106	149194269	-	---	---	Q9BXF3	TC22000023.hg.1	Hs.658723
TC01003176.hg.1	7.24E-04	2.8514464	up	9.965469	9.703478	9.870803	8.44208	8.053397	8.509193	---	---	---	---	main	---	---	---	---	---	---	---	Coding	ENSEMBL	havana:lincRNA chromosome:GRCh37:1:149576594:149577296:-1 gene:ENSG00000233368 gene_biotype:lincRNA transcript_biotype:lincRNA	ENST00000447883	NonCoding/lincRNA	chr1	149576591	149577296	-	---	---	---	TC22000005.hg.1	---
TC01003191.hg.1	3.61E-04	2.0556622	up	12.10015	11.90386	11.86879	10.80544	10.94665	11.0019	337873	HIST2H2BC	NR_036461	histone cluster 2, H2bc (pseudogene)	main	1q21.2	GO:0001525 // GO:0006366 // GO:0030217 // GO:0030218 // GO:0043010 // GO:0045944 // GO:0006355 // GO:0006357 // GO:0030097	angiogenesis // transcription from RNA polymerase II promoter // T cell differentiation // erythrocyte differentiation // camera-type eye development // positive regulation of transcription from RNA polymerase II promoter // regulation of transcription, DNA-dependent // regulation of transcription from RNA polymerase II promoter // hemopoiesis	GO:0005667 // GO:0005737 // GO:0005634 // GO:0005634 // GO:0005829	transcription factor complex // cytoplasm // nucleus // nucleus // cytosol	GO:0003700 // GO:0003705 // GO:0043565 // GO:0046982 // GO:0003677 // GO:0003700	sequence-specific DNA binding transcription factor activity // RNA polymerase II distal enhancer sequence-specific DNA binding transcription factor activity // sequence-specific DNA binding // protein heterodimerization activity // DNA binding // sequence-specific DNA binding transcription factor activity	Coding	RefSeq	Homo sapiens histone cluster 2, H2bc (pseudogene) (HIST2H2BC), non-coding RNA.	NR_036461	NonCoding/non-coding RNA	chr1	149821759	149822340	-	---	---	P55347	TC21001064.hg.1	Hs.431043
TC01003206.hg.1	0.017281147	2.0621188	up	11.68877	12.48633	11.72952	10.91574	10.82202	11.03448	---	---	---	---	main	---	---	---	---	---	---	---	NonCoding	ENSEMBL	ncrna:snoRNA chromosome:GRCh37:1:150573015:150573135:-1 gene:ENSG00000253047 gene_biotype:snoRNA transcript_biotype:snoRNA	ENST00000517238	NonCoding/snoRNA	chr1	150573015	150573135	-	---	---	---	TC21001049.hg.1	---
TC01003213.hg.1	0.001459341	7.71538	up	10.88473	10.62121	11.06744	7.313234	7.874902	8.542032	---	---	---	---	main	---	---	---	---	---	---	---	NonCoding	ENSEMBL	ncrna:snRNA chromosome:GRCh37:1:150785067:150785174:-1 gene:ENSG00000200175 gene_biotype:snRNA transcript_biotype:snRNA	ENST00000363305	NonCoding/snRNA	chr1	150785067	150785174	-	---	---	---	TC21001042.hg.1	---
TC01003217.hg.1	8.16E-04	2.3220057	up	6.440853	6.605874	6.305349	5.033977	5.362576	5.309407	---	---	---	---	main	---	---	---	---	---	---	---	NonCoding	ENSEMBL	ncrna:snRNA chromosome:GRCh37:1:150995222:150995328:-1 gene:ENSG00000200759 gene_biotype:snRNA transcript_biotype:snRNA	ENST00000363889	NonCoding/snRNA	chr1	150995222	150995328	-	---	---	---	TC21001038.hg.1	---
TC01003228.hg.1	0.004402559	2.4414332	up	6.670681	6.321968	6.535204	5.534892	4.856349	5.273428	---	---	---	---	main	---	---	---	---	---	---	---	NonCoding	ENSEMBL	ncrna:snoRNA chromosome:GRCh37:1:151500307:151500414:-1 gene:ENSG00000252840 gene_biotype:snoRNA transcript_biotype:snoRNA	ENST00000517031	NonCoding/snoRNA	chr1	151500307	151500414	-	---	---	---	TC21001028.hg.1	---
TC01003286.hg.1	2.40E-04	5.3694067	up	6.457413	6.729094	6.875156	4.339406	3.969736	4.478233	---	---	---	---	main	---	---	---	---	---	---	---	NonCoding	ENSEMBL	ncrna:snRNA chromosome:GRCh37:1:154012392:154012498:-1 gene:ENSG00000200220 gene_biotype:snRNA transcript_biotype:snRNA	ENST00000363350	NonCoding/snRNA	chr1	154012392	154012498	-	---	---	---	TC21000972.hg.1	---
TC01003326.hg.1	8.31E-06	130.92723	up	15.18258	15.57419	15.21953	8.008329	8.174645	8.695463	677823	SNORA42	NR_002974	small nucleolar RNA, H/ACA box 42	main	1q22	---	---	---	---	---	---	NonCoding	RefSeq	Homo sapiens small nucleolar RNA, H/ACA box 42 (SNORA42), small nucleolar RNA.	NR_002974	NonCoding/snoRNA	chr1	155889700	155889836	-	---	---	---	TC21000936.hg.1	---
TC01003327.hg.1	0.001079534	23.377018	up	16.30931	16.19059	16.62863	12.36059	10.78392	12.34296	677771	SCARNA4	NR_003005	small Cajal body-specific RNA 4	main	1q22	---	---	---	---	---	---	NonCoding	RefSeq	Homo sapiens small Cajal body-specific RNA 4 (SCARNA4), guide RNA.	NR_003005	NonCoding/guide_RNA	chr1	155895749	155895877	-	---	---	---	TC21000935.hg.1	---
TC01003339.hg.1	0.001503655	2.4720247	up	6.646228	6.671017	6.578524	5.226932	5.100616	5.651142	---	MIR9-1	NR_029691	microRNA 9-1	main	1q22	---	---	---	---	---	---	NonCoding	RefSeq	Homo sapiens microRNA 9-1 (MIR9-1), microRNA.	NR_029691	NonCoding/miRNA	chr1	156390133	156390221	-	---	---	---	TC21000923.hg.1	---
TC01003361.hg.1	0.012313451	2.0908372	up	7.532332	7.044394	7.226831	6.139444	5.893919	6.577951	---	---	---	---	main	---	---	---	---	---	---	---	NonCoding	ENSEMBL	havana:lincRNA chromosome:GRCh37:1:157257493:157257843:-1 gene:ENSG00000237189 gene_biotype:lincRNA transcript_biotype:lincRNA	ENST00000434098	NonCoding/lincRNA	chr1	157257493	157257843	-	---	---	---	TC21000901.hg.1	---
TC01003401.hg.1	0.014784044	2.6884587	up	8.149461	9.248987	9.012811	7.18646	7.479624	7.464835	---	---	---	---	main	---	---	---	---	---	---	---	NonCoding	ENSEMBL	ncrna:misc_RNA chromosome:GRCh37:1:160295894:160296006:-1 gene:ENSG00000202078 gene_biotype:misc_RNA transcript_biotype:misc_RNA	ENST00000365208	NonCoding/misc_RNA	chr1	160295894	160296006	-	---	---	---	TC21000863.hg.1	---
TC01003402.hg.1	0.003710008	2.6677337	up	6.175146	5.576286	5.589713	4.571185	4.380004	4.143112	---	---	---	---	main	---	---	---	---	---	---	---	NonCoding	ENSEMBL	ncrna:snRNA chromosome:GRCh37:1:160362558:160362699:-1 gene:ENSG00000201608 gene_biotype:snRNA transcript_biotype:snRNA	ENST00000364738	NonCoding/snRNA	chr1	160362558	160362699	-	---	---	---	TC21000862.hg.1	---
TC01003453.hg.1	0.007629494	2.5452862	up	7.113185	6.391201	6.678482	5.691921	5.100916	5.346548	---	---	---	---	main	---	---	---	---	---	---	---	NonCoding	ENSEMBL	cdna:known chromosome:GRCh37:1:162286642:162287584:-1 gene:ENSG00000227094 gene_biotype:antisense transcript_biotype:antisense	ENST00000447899	NonCoding/antisense RNA	chr1	162286642	162287584	-	---	---	---	TC21000812.hg.1	---
TC01003458.hg.1	1.97E-04	4.5106416	up	9.433225	9.530012	9.421597	7.198805	7.062322	7.60371	---	RNA5SP62	ENST00000363457	RNA, 5S ribosomal pseudogene 62	main	---	---	---	---	---	---	---	NonCoding	ENSEMBL	ncrna:rRNA chromosome:GRCh37:1:163438286:163438395:-1 gene:ENSG00000200327 gene_biotype:rRNA transcript_biotype:rRNA	ENST00000363457	NonCoding/rRNA	chr1	163438286	163438395	-	---	---	---	TC21000808.hg.1	---
TC01003460.hg.1	0.001904523	4.1900735	up	7.147175	6.989356	7.479186	5.062621	4.756681	5.595487	---	---	---	---	main	---	---	---	---	---	---	---	NonCoding	ENSEMBL	ncrna:snRNA chromosome:GRCh37:1:164949272:164949374:-1 gene:ENSG00000201270 gene_biotype:snRNA transcript_biotype:snRNA	ENST00000364400	NonCoding/snRNA	chr1	164949272	164949374	-	---	---	---	TC21000806.hg.1	---
TC01003487.hg.1	0.0064688	3.4243524	up	6.791996	6.836909	5.839918	4.518002	4.760379	4.862947	---	---	---	---	main	---	---	---	---	---	---	---	NonCoding	ENSEMBL	ncrna:snRNA chromosome:GRCh37:1:168232613:168232719:-1 gene:ENSG00000206880 gene_biotype:snRNA transcript_biotype:snRNA	ENST00000384153	NonCoding/snRNA	chr1	168232613	168232719	-	---	---	---	TC21000779.hg.1	---
TC01003515.hg.1	0.002062914	2.9247892	up	6.639147	7.219372	7.233116	5.331342	5.65807	5.457223	---	---	---	---	main	---	---	---	---	---	---	---	NonCoding	ENSEMBL	ncrna:snRNA chromosome:GRCh37:1:171387783:171387889:-1 gene:ENSG00000202082 gene_biotype:snRNA transcript_biotype:snRNA	ENST00000365212	NonCoding/snRNA	chr1	171387783	171387889	-	---	---	---	TC21000751.hg.1	---
TC01003516.hg.1	0.006744587	2.8877108	up	8.41809	8.806442	8.527946	6.512405	7.258051	7.392245	---	---	---	---	main	---	---	---	---	---	---	---	NonCoding	ENSEMBL	ncrna:snRNA chromosome:GRCh37:1:171488955:171489052:-1 gene:ENSG00000201126 gene_biotype:snRNA transcript_biotype:snRNA	ENST00000364256	NonCoding/snRNA	chr1	171488955	171489052	-	---	---	---	TC21000750.hg.1	---
TC01003532.hg.1	4.63E-04	2.3459158	up	11.59047	11.43154	11.47633	10.06048	10.33303	10.41438	26802	SNORD47	NR_002746	small nucleolar RNA, C/D box 47	main	1q25.1	---	---	---	---	---	---	NonCoding	RefSeq	Homo sapiens small nucleolar RNA, C/D box 47 (SNORD47), small nuclear RNA.	NR_002746	NonCoding/snRNA	chr1	173833038	173838020	-	---	---	---	TC21000734.hg.1	---
TC01003537.hg.1	0.004265845	3.9103248	up	8.545033	8.672101	8.600024	6.265688	6.343871	7.305734	---	RNA5SP68	ENST00000363885	RNA, 5S ribosomal pseudogene 68	main	---	---	---	---	---	---	---	NonCoding	ENSEMBL	ncrna:rRNA chromosome:GRCh37:1:173938456:173938574:-1 gene:ENSG00000200755 gene_biotype:rRNA transcript_biotype:rRNA	ENST00000363885	NonCoding/rRNA	chr1	173938456	173938574	-	---	---	---	TC21000729.hg.1	---
TC01003552.hg.1	0.001885391	14.494932	up	10.38396	11.21837	11.54161	6.486168	7.208163	7.87718	677679	SCARNA3	NR_002998	small Cajal body-specific RNA 3	main	1q25.1	---	---	---	---	---	---	NonCoding	RefSeq	Homo sapiens small Cajal body-specific RNA 3 (SCARNA3), guide RNA.	NR_002998	NonCoding/guide_RNA	chr1	175937533	175937676	-	---	---	---	TC21000714.hg.1	---
TC01003564.hg.1	0.011683214	2.097084	up	5.248309	5.504131	5.39267	4.680192	3.886144	4.373619	---	---	---	---	main	---	---	---	---	---	---	---	NonCoding	ENSEMBL	ncrna:snoRNA chromosome:GRCh37:1:178722789:178722907:-1 gene:ENSG00000201791 gene_biotype:snoRNA transcript_biotype:snoRNA	ENST00000364921	NonCoding/snoRNA	chr1	178722789	178722907	-	---	---	---	TC21000702.hg.1	---
TC01003612.hg.1	0.002517692	2.7274084	up	11.64972	11.41316	11.58716	10.01839	9.801278	10.48778	---	RNA5SP71	ENST00000362967	RNA, 5S ribosomal pseudogene 71	main	---	---	---	---	---	---	---	NonCoding	ENSEMBL	ncrna:rRNA chromosome:GRCh37:1:182913500:182913625:-1 gene:ENSG00000199837 gene_biotype:rRNA transcript_biotype:rRNA	ENST00000362967	NonCoding/rRNA	chr1	182913500	182913625	-	---	---	---	TC21000655.hg.1	---
TC01003613.hg.1	1.24E-04	9.82259	up	15.87361	16.07484	16.07958	12.48967	12.50986	13.14019	---	RNU6-3	ENST00000384741	RNA, U6 small nuclear 3	main	---	---	---	---	---	---	---	NonCoding	ENSEMBL	ncrna:snRNA chromosome:GRCh37:1:182951347:182951453:-1 gene:ENSG00000207472 gene_biotype:snRNA transcript_biotype:snRNA	ENST00000384741	NonCoding/snRNA	chr1	182951347	182951453	-	---	---	---	TC21000654.hg.1	---
TC01003642.hg.1	0.006739015	2.6103995	up	6.072402	6.389497	6.282621	4.828977	4.445814	5.316916	---	RNA5SP73	ENST00000516744	RNA, 5S ribosomal pseudogene 73	main	---	---	---	---	---	---	---	NonCoding	ENSEMBL	ncrna:rRNA chromosome:GRCh37:1:189635279:189635386:-1 gene:ENSG00000252553 gene_biotype:rRNA transcript_biotype:rRNA	ENST00000516744	NonCoding/rRNA	chr1	189635279	189635386	-	---	---	---	TC21000625.hg.1	---
TC01003648.hg.1	4.56E-04	2.1626363	up	6.219401	6.191056	6.121515	4.962357	4.963988	5.267253	---	---	---	---	main	---	---	---	---	---	---	---	NonCoding	ENSEMBL	ncrna:misc_RNA chromosome:GRCh37:1:192844816:192845115:-1 gene:ENSG00000223075 gene_biotype:misc_RNA transcript_biotype:misc_RNA	ENST00000411143	NonCoding/misc_RNA	chr1	192844816	192845115	-	---	---	---	TC21000619.hg.1	---
TC01003675.hg.1	0.00939675	2.4705071	up	7.161784	7.058395	6.58946	5.692141	5.231792	5.971286	---	---	---	---	main	---	---	---	---	---	---	---	NonCoding	ENSEMBL	ncrna:snRNA chromosome:GRCh37:1:199977633:199977735:-1 gene:ENSG00000202491 gene_biotype:snRNA transcript_biotype:snRNA	ENST00000365621	NonCoding/snRNA	chr1	199977633	199977735	-	---	---	---	TC21000592.hg.1	---
TC01003676.hg.1	2.83E-04	5.0024314	up	8.962353	9.243583	8.720002	6.442226	6.649277	6.866545	---	---	---	---	main	---	---	---	---	---	---	---	NonCoding	ENSEMBL	ncrna:snRNA chromosome:GRCh37:1:199983817:199983923:-1 gene:ENSG00000202329 gene_biotype:snRNA transcript_biotype:snRNA	ENST00000365459	NonCoding/snRNA	chr1	199983817	199983923	-	---	---	---	TC21000591.hg.1	---
TC01003682.hg.1	0.027555695	2.373467	up	6.343684	6.750979	5.623191	4.710322	4.990469	5.276076	---	---	---	---	main	---	---	---	---	---	---	---	NonCoding	ENSEMBL	ncrna:snRNA chromosome:GRCh37:1:200902473:200902575:-1 gene:ENSG00000201032 gene_biotype:snRNA transcript_biotype:snRNA	ENST00000364162	NonCoding/snRNA	chr1	200902473	200902575	-	---	---	---	TC21000585.hg.1	---
TC01003703.hg.1	2.21E-05	2.4796374	up	7.785095	7.651449	7.834352	6.475895	6.413413	6.451201	---	---	---	---	main	---	---	---	---	---	---	---	NonCoding	ENSEMBL	ncrna:snRNA chromosome:GRCh37:1:202379236:202379335:-1 gene:ENSG00000201103 gene_biotype:snRNA transcript_biotype:snRNA	ENST00000364233	NonCoding/snRNA	chr1	202379236	202379335	-	---	---	---	TC21000565.hg.1	---
TC01003721.hg.1	1.06E-04	14.271243	up	13.89591	14.05072	13.72027	10.05062	9.654323	10.45684	---	---	---	---	main	---	---	---	---	---	---	---	Coding	ENSEMBL	ncrna:snRNA chromosome:GRCh37:1:203288124:203288227:-1 gene:ENSG00000202300 gene_biotype:snRNA transcript_biotype:snRNA	ENST00000365430	NonCoding/snRNA	chr1	203288124	203288227	-	---	---	---	TC21000547.hg.1	Hs.589901
TC01003735.hg.1	0.001745666	3.2713985	up	15.07144	14.92325	15.0595	13.17638	13.0015	13.74659	---	RNA5SP74	ENST00000363538	RNA, 5S ribosomal pseudogene 74	main	---	---	---	GO:0045095 // GO:0005882	keratin filament // intermediate filament	---	---	Coding	ENSEMBL	ncrna:rRNA chromosome:GRCh37:1:204531541:204531649:-1 gene:ENSG00000200408 gene_biotype:rRNA transcript_biotype:rRNA	ENST00000363538	NonCoding/rRNA	chr1	204531541	204531649	-	---	---	P59991	TC21000533.hg.1	Hs.567902
TC01003772.hg.1	3.34E-05	2.8946416	up	8.522898	8.744336	8.577944	7.142721	7.025108	7.077195	---	---	---	---	main	---	GO:0006400 // GO:0036265 // GO:0008033	tRNA modification // RNA (guanine-N7)-methylation // tRNA processing	GO:0005634 // GO:0005654 // GO:0005737 // GO:0005634	nucleus // nucleoplasm // cytoplasm // nucleus	GO:0005515 // GO:0008176	protein binding // tRNA (guanine-N7-)-methyltransferase activity	Coding	ENSEMBL	ncrna:snoRNA chromosome:GRCh37:1:207212039:207212145:-1 gene:ENSG00000238401 gene_biotype:snoRNA transcript_biotype:snoRNA	ENST00000459582	NonCoding/snoRNA	chr1	207212039	207212145	-	---	---	P57081	TC21000496.hg.1	Hs.248815
TC01003789.hg.1	1.67E-04	2.1245043	up	8.064325	8.105933	8.137213	6.987093	6.898762	7.160238	---	ST13P19	ENST00000425218	suppression of tumorigenicity 13 (colon carcinoma) (Hsp70 interacting protein) pseudogene 19	main	---	---	---	GO:0005576 // GO:0005634 // GO:0005829	extracellular region // nucleus // cytosol	---	---	Coding	ENSEMBL	cdna:pseudogene chromosome:GRCh37:1:210440225:210440587:-1 gene:ENSG00000228110 gene_biotype:pseudogene transcript_biotype:processed_pseudogene	ENST00000425218	NonCoding/pseudogene	chr1	210440225	210440587	-	---	---	Q9Y426	TC21000479.hg.1	Hs.473894 // Hs.675058
TC01003790.hg.1	8.40E-04	2.407991	up	16.41517	16.2583	16.43574	15.0758	14.8926	15.33732	---	RNU5A-8P	ENST00000364102	RNA, U5A small nuclear 8, pseudogene	main	---	---	---	---	---	---	---	Coding	ENSEMBL	ncrna:snRNA chromosome:GRCh37:1:210547498:210547611:-1 gene:ENSG00000200972 gene_biotype:snRNA transcript_biotype:snRNA	ENST00000364102	NonCoding/snRNA	chr1	210547498	210547611	-	---	---	---	TC21000478.hg.1	---
TC01003797.hg.1	0.004102159	2.2357266	up	16.59905	16.90224	16.72035	15.37046	15.9285	15.44045	---	---	---	---	main	---	GO:0006508	proteolysis	GO:0005576 // GO:0005737 // GO:0005886 // GO:0005887 // GO:0005886 // GO:0016020 // GO:0016021	extracellular region // cytoplasm // plasma membrane // integral to plasma membrane // plasma membrane // membrane // integral to membrane	GO:0004252 // GO:0005044 // GO:0008236 // GO:0003824 // GO:0008233 // GO:0008236 // GO:0016787	serine-type endopeptidase activity // scavenger receptor activity // serine-type peptidase activity // catalytic activity // peptidase activity // serine-type peptidase activity // hydrolase activity	Coding	ENSEMBL	ncrna:miRNA chromosome:GRCh37:1:211826798:211826891:-1 gene:ENSG00000222080 gene_biotype:miRNA transcript_biotype:miRNA	ENST00000410148	NonCoding/miRNA	chr1	211826798	211826891	-	---	---	O15393	TC21000471.hg.1	Hs.439309
TC01003839.hg.1	0.014705033	3.565069	up	7.552491	8.389338	8.941006	6.392752	6.17094	6.817352	677818	SNORA36B	NR_002994	small nucleolar RNA, H/ACA box 36B	main	1q41	---	---	---	---	---	---	Coding	RefSeq	Homo sapiens small nucleolar RNA, H/ACA box 36B (SNORA36B), small nucleolar RNA.	NR_002994	NonCoding/snoRNA	chr1	220373884	220374018	-	---	---	B7Z8U6	TC21000429.hg.1	Hs.728809
TC01003849.hg.1	0.004926394	3.993127	up	8.011273	8.829361	8.070824	6.543506	5.828965	6.546428	---	---	---	---	main	---	---	---	---	---	---	---	Coding	ENSEMBL	ncrna:snRNA chromosome:GRCh37:1:222010676:222010779:-1 gene:ENSG00000200033 gene_biotype:snRNA transcript_biotype:snRNA	ENST00000363163	NonCoding/snRNA	chr1	222010676	222010779	-	---	---	---	TC21000419.hg.1	---
TC01003899.hg.1	0.012483728	2.0113544	up	5.715561	5.434928	5.956193	4.36963	4.727188	4.985362	---	---	---	---	main	---	---	---	GO:0005882	intermediate filament	---	---	Coding	ENSEMBL	ncrna:snoRNA chromosome:GRCh37:1:226503762:226503865:-1 gene:ENSG00000239094 gene_biotype:snoRNA transcript_biotype:snoRNA	ENST00000459532	NonCoding/snoRNA	chr1	226503762	226503865	-	---	---	Q3LI81	TC21000367.hg.1	Hs.580881
TC01003928.hg.1	0.008539004	2.6533659	up	17.45153	17.40182	17.39952	16.23236	15.43141	16.36563	---	RNA5S9	ENST00000364451	RNA, 5S ribosomal 9	main	1q42	GO:0008150	biological_process	GO:0005761 // GO:0005739 // GO:0005840 // GO:0030529	mitochondrial ribosome // mitochondrion // ribosome // ribonucleoprotein complex	GO:0000166 // GO:0003674	nucleotide binding // molecular_function	Coding	ENSEMBL	ncrna:rRNA chromosome:GRCh37:1:228763895:228764013:-1 gene:ENSG00000201321 gene_biotype:rRNA transcript_biotype:rRNA	ENST00000364451	NonCoding/rRNA	chr1	228763895	228764013	-	---	---	Q9NYK5	TC21000338.hg.1	Hs.420696
TC01003976.hg.1	1.68E-04	4.7024755	up	12.11054	12.27668	12.26039	9.885233	9.775846	10.28627	---	---	---	---	main	---	---	---	---	---	---	---	Coding	ENSEMBL	ncrna:snRNA chromosome:GRCh37:1:232967763:232967933:-1 gene:ENSG00000206835 gene_biotype:snRNA transcript_biotype:snRNA	ENST00000384108	NonCoding/snRNA	chr1	232967763	232967933	-	---	---	---	TC21000290.hg.1	---
TC01003978.hg.1	9.87E-04	2.7048047	up	5.795659	6.309014	5.889462	4.504017	4.517497	4.666048	---	---	---	---	main	---	GO:0000122 // GO:0001543 // GO:0006351 // GO:0019915 // GO:0030521 // GO:0045893 // GO:0045944 // GO:0000122 // GO:0006355 // GO:0006357 // GO:0030728	negative regulation of transcription from RNA polymerase II promoter // ovarian follicle rupture // transcription, DNA-dependent // lipid storage // androgen receptor signaling pathway // positive regulation of transcription, DNA-dependent // positive regulation of transcription from RNA polymerase II promoter // negative regulation of transcription from RNA polymerase II promoter // regulation o…	GO:0000118 // GO:0005634 // GO:0005634	histone deacetylase complex // nucleus // nucleus	GO:0003713 // GO:0003713 // GO:0003714 // GO:0005515 // GO:0030331 // GO:0035257 // GO:0035259 // GO:0042826 // GO:0046965 // GO:0050681 // GO:0003712 // GO:0003714 // GO:0005102 // GO:0042974	transcription coactivator activity // transcription coactivator activity // transcription corepressor activity // protein binding // estrogen receptor binding // nuclear hormone receptor binding // glucocorticoid receptor binding // histone deacetylase binding // retinoid X receptor binding // androgen receptor binding // transcription cofactor activity // transcription corepressor activity // re…	Coding	ENSEMBL	ncrna:snRNA chromosome:GRCh37:1:233584372:233584527:-1 gene:ENSG00000252501 gene_biotype:snRNA transcript_biotype:snRNA	ENST00000516692	NonCoding/snRNA	chr1	233584372	233584527	-	Ovarian_Infertility_Genes	GenMAPP	P48552	TC21000288.hg.1	Hs.155017
TC01003979.hg.1	0.013539859	2.677707	up	8.775153	8.656442	8.139641	7.052742	6.65337	7.602132	---	---	---	---	main	---	---	---	---	---	---	---	Coding	ENSEMBL	cdna:known chromosome:GRCh37:1:234086184:234086853:-1 gene:ENSG00000234453 gene_biotype:antisense transcript_biotype:antisense	ENST00000452766	NonCoding/antisense RNA	chr1	234086184	234086853	-	---	---	---	TC21000287.hg.1	Hs.734677
TC01003990.hg.1	5.27E-05	46.385612	up	16.41453	16.84162	16.83996	11.09684	10.73645	11.656	677802	SNORA14B	NR_002956	small nucleolar RNA, H/ACA box 14B	main	1q42.3	---	---	---	---	---	---	Coding	RefSeq	Homo sapiens small nucleolar RNA, H/ACA box 14B (SNORA14B), small nucleolar RNA.	NR_002956	NonCoding/snoRNA	chr1	235291118	235291252	-	---	---	F5GZX1	TC21000275.hg.1	---
TC01003997.hg.1	0.001581192	3.147171	up	7.072889	6.718007	7.36097	5.422143	5.192421	5.575134	---	---	---	---	main	---	---	---	---	---	---	---	Coding	ENSEMBL	[retired] havana:sense_intronic chromosome:GRCh37:1:235989882:235991238:-1 gene:ENSG00000226135 gene_biotype:sense_intronic transcript_biotype:sense_intronic	ENST00000446945	NonCoding	chr1	235989882	235991238	-	---	---	---	TC21000268.hg.1	---
TC01004012.hg.1	0.004776531	2.771028	up	6.45556	5.935997	5.7481	4.802915	4.633018	4.292461	---	---	---	---	main	---	GO:0007411 // GO:0016337 // GO:0022617 // GO:0030198 // GO:0030198 // GO:0030574 // GO:0070208 // GO:0007155	axon guidance // cell-cell adhesion // extracellular matrix disassembly // extracellular matrix organization // extracellular matrix organization // collagen catabolic process // protein heterotrimerization // cell adhesion	GO:0005576 // GO:0005576 // GO:0005578 // GO:0005581 // GO:0005615 // GO:0005788 // GO:0031012 // GO:0031012 // GO:0042383 // GO:0043234 // GO:0005576 // GO:0005578 // GO:0016020 // GO:0031012	extracellular region // extracellular region // proteinaceous extracellular matrix // collagen // extracellular space // endoplasmic reticulum lumen // extracellular matrix // extracellular matrix // sarcolemma // protein complex // extracellular region // proteinaceous extracellular matrix // membrane // extracellular matrix	GO:0005201 // GO:0005515 // GO:0030674	extracellular matrix structural constituent // protein binding // protein binding, bridging	Coding	ENSEMBL	ncrna:snRNA chromosome:GRCh37:1:238488987:238489088:-1 gene:ENSG00000252371 gene_biotype:snRNA transcript_biotype:snRNA	ENST00000516562	NonCoding/snRNA	chr1	238488987	238489088	-	---	---	P12110	TC21000253.hg.1	Hs.420269
TC01004029.hg.1	0.010017922	2.3432128	up	8.197605	8.645465	8.997205	7.368155	7.16314	7.623516	---	---	---	---	main	---	---	---	GO:0045095 // GO:0005882	keratin filament // intermediate filament	---	---	Coding	ENSEMBL	ncrna:snRNA chromosome:GRCh37:1:242187251:242187356:-1 gene:ENSG00000223119 gene_biotype:snRNA transcript_biotype:snRNA	ENST00000411187	NonCoding/snRNA	chr1	242187251	242187356	-	---	---	P60328	TC21000236.hg.1	Hs.528023
TC01004031.hg.1	0.024220455	2.7268803	up	7.02617	5.895054	5.720248	4.728091	4.807143	4.764482	---	---	---	---	main	---	---	---	GO:0045095 // GO:0005882	keratin filament // intermediate filament	---	---	Coding	ENSEMBL	ncrna:misc_RNA chromosome:GRCh37:1:242351949:242352091:-1 gene:ENSG00000252084 gene_biotype:misc_RNA transcript_biotype:misc_RNA	ENST00000516275	NonCoding/misc_RNA	chr1	242351949	242352091	-	---	---	P60411	TC21000233.hg.1	Hs.474000
TC01006390.hg.1	0.019657943	2.6873136	up	9.259596	10.00607	9.772529	8.163838	8.825407	7.770457	284702	HNRNPU-AS1	NR_026778	HNRNPU antisense RNA 1	main	1q44	---	---	---	---	---	---	NonCoding	RefSeq	Homo sapiens HNRNPU antisense RNA 1 (HNRNPU-AS1), non-coding RNA.	NR_026778	NonCoding/non-coding RNA	chr1	245003940	245010243	-	---	---	---	TC19002363.hg.1	---
TC01004049.hg.1	0.002460772	2.8505156	up	7.90823	8.105004	7.846896	6.484657	6.061456	6.780349	---	---	---	---	main	---	GO:0006644 // GO:0006654 // GO:0008654 // GO:0016024 // GO:0019432 // GO:0044255 // GO:0044281 // GO:0046474 // GO:0006629 // GO:0008152 // GO:0008654	phospholipid metabolic process // phosphatidic acid biosynthetic process // phospholipid biosynthetic process // CDP-diacylglycerol biosynthetic process // triglyceride biosynthetic process // cellular lipid metabolic process // small molecule metabolic process // glycerophospholipid biosynthetic process // lipid metabolic process // metabolic process // phospholipid biosynthetic process	GO:0005635 // GO:0005783 // GO:0005789 // GO:0005886 // GO:0016021 // GO:0005634 // GO:0005783 // GO:0005789 // GO:0016020	nuclear envelope // endoplasmic reticulum // endoplasmic reticulum membrane // plasma membrane // integral to membrane // nucleus // endoplasmic reticulum // endoplasmic reticulum membrane // membrane	GO:0003841 // GO:0003841 // GO:0016740 // GO:0016746	1-acylglycerol-3-phosphate O-acyltransferase activity // 1-acylglycerol-3-phosphate O-acyltransferase activity // transferase activity // transferase activity, transferring acyl groups	Coding	ENSEMBL	ncrna:snRNA chromosome:GRCh37:1:245297229:245297392:-1 gene:ENSG00000201170 gene_biotype:snRNA transcript_biotype:snRNA	ENST00000364300	NonCoding/snRNA	chr1	245297229	245297392	-	---	---	Q9NRZ7	TC21000215.hg.1	Hs.248785
TC01004057.hg.1	0.014427624	2.4844735	up	5.367844	6.123026	5.071798	4.132469	4.310894	4.180484	---	---	---	---	main	---	GO:0000072 // GO:0001666 // GO:0001934 // GO:0007005 // GO:0007015 // GO:0007021 // GO:0007601 // GO:0010288 // GO:0010629 // GO:0030307 // GO:0032387 // GO:0042026 // GO:0042493 // GO:0042542 // GO:0043066 // GO:0043066 // GO:0043154 // GO:0048596 // GO:0051260 // GO:0051384 // GO:0060561 // GO:0070141 // GO:0070309 // GO:0002088 // GO:0002089 // GO:0006457 // GO:0006915 // GO:0007601 // GO:0043…	M phase specific microtubule process // response to hypoxia // positive regulation of protein phosphorylation // mitochondrion organization // actin filament organization // tubulin complex assembly // visual perception // response to lead ion // negative regulation of gene expression // positive regulation of cell growth // negative regulation of intracellular transport // protein refolding // r…	GO:0005634 // GO:0005737 // GO:0005634 // GO:0005737	nucleus // cytoplasm // nucleus // cytoplasm	GO:0005212 // GO:0005515 // GO:0042802 // GO:0046872 // GO:0051082 // GO:0051082 // GO:0042802	structural constituent of eye lens // protein binding // identical protein binding // metal ion binding // unfolded protein binding // unfolded protein binding // identical protein binding	Coding	ENSEMBL	ncrna:misc_RNA chromosome:GRCh37:1:246589308:246589421:-1 gene:ENSG00000207326 gene_biotype:misc_RNA transcript_biotype:misc_RNA	ENST00000384596	NonCoding/misc_RNA	chr1	246589308	246589421	-	---	---	P02489	TC21000207.hg.1	Hs.184085
TC01004261.hg.1	2.68E-04	3.1020308	up	13.17362	13.01219	13.09909	11.35932	11.71361	11.31233	---	---	---	---	main	---	---	---	---	---	---	---	Coding	Broad TUCP	linc-WDTC1-1 chr1:+:27533428-27534178	TCONS_l2_00000179-XLOC_l2_000121	NonCoding	chr1	27533429	27535176	+	---	---	---	TC21000001.hg.1	---
TC01004296.hg.1	7.19E-04	2.0365043	up	8.896718	9.160644	9.020698	8.006741	8.132256	7.86078	---	---	---	---	main	---	GO:0006469	negative regulation of protein kinase activity	GO:0005737	cytoplasm	GO:0005515	protein binding	Coding	NONCODE	accn=NULL class=mRNAlike lncRNA name=vega lncRNA ref=GENCODE transcriptId=OTTHUMT00000092577 cpcScore=-0.2691160 cnci=-0.2791992	n326649	NonCoding	chr1	32589442	32590610	+	---	---	Q9BQY9	TC20001732.hg.1	Hs.730643
TC01004328.hg.1	7.49E-04	3.0994442	up	7.683569	7.612712	7.419222	6.051538	6.138223	5.629714	---	---	---	---	main	---	---	---	---	---	---	---	NonCoding	NONCODE	accn=NULL class=lincRNA name=Human lincRNA ref=Scripture Reconstruction LincRNAs By Luo transcriptId=linc_luo_1737 cpcScore=-1.4036500 cnci=-0.2207935	n346187	NonCoding	chr1	39174877	39175267	+	---	---	---	TC20001700.hg.1	---
TC01004340.hg.1	8.40E-04	2.6643534	up	7.352831	7.451084	7.144664	5.721166	5.835749	6.150307	---	---	---	---	main	---	---	---	---	---	---	---	NonCoding	Rinn lincRNA	linc-GUCA2B chr1:+:41898930-41930507	TCONS_00000918-XLOC_000160	NonCoding	chr1	41898931	41930507	+	---	---	---	TC20001688.hg.1	---
TC01004419.hg.1	0.02469742	2.0636992	up	5.819421	5.944235	5.220487	4.222019	4.817314	4.80911	---	---	---	---	main	---	---	---	---	---	---	---	NonCoding	NONCODE	accn=NULL class=lincRNA name=Human lincRNA ref=Scripture Reconstruction LincRNAs By Luo transcriptId=linc_luo_992 cpcScore=-1.5428800 cnci=-0.3357158	n345443	NonCoding	chr1	59222541	59233087	+	---	---	---	TC20001609.hg.1	---
TC01004528.hg.1	2.00E-04	2.115685	up	6.223874	6.061269	6.153813	5.116736	4.929836	5.14901	---	---	---	---	main	---	---	---	---	---	---	---	NonCoding	NONCODE	accn=NR_003130 class=lncRNA name= ref=RefGeneNoncode transcriptId=NR_003130 cpcScore=7.7769300 cnci=-0.1174490	n405893	NonCoding	chr1	92100568	92109335	+	---	---	---	TC20001500.hg.1	---
TC01004543.hg.1	2.63E-04	2.001783	up	6.179198	6.089405	6.122213	5.256555	4.987273	5.143131	---	---	---	---	main	---	---	---	---	---	---	---	NonCoding	Rinn lincRNA	linc-SLC44A3-2 chr1:+:95007607-95008571	TCONS_00001037-XLOC_000302	NonCoding	chr1	95007608	95008571	+	---	---	---	TC20001485.hg.1	---
TC01004564.hg.1	0.011034623	3.2969713	up	7.484197	7.264156	6.746373	6.006699	4.911931	5.412672	---	---	---	---	main	---	---	---	---	---	---	---	NonCoding	NONCODE	accn=NULL class=mRNAlike lncRNA name=vega lncRNA ref=GENCODE transcriptId=OTTHUMT00000030217 cpcScore=-1.3793400 cnci=-0.4887535	n326506	NonCoding	chr1	100582621	100583386	+	---	---	---	TC20001464.hg.1	---
TC01004600.hg.1	0.00131392	4.265885	up	11.9598	12.00878	12.23567	9.681961	9.77789	10.46586	---	---	---	---	main	---	---	---	---	---	---	---	NonCoding	NONCODE	accn=NULL class=snoRNA name=small cajal body specific RNA (scaRNA) mgU2-25/61 ref=fRNAdb v3.0 transcriptId=FR337126 cpcScore=-1.5906100 cnci=-0.2770367	n203786	NonCoding	chr1	109642815	109643234	+	---	---	---	TC20001428.hg.1	---
TC01004603.hg.1	1.16E-04	6.5519814	up	10.98802	11.50483	11.20666	8.699066	8.519133	8.345518	---	---	---	---	main	---	---	---	---	---	---	---	NonCoding	NONCODE	accn=NR_034072 class=lncRNA name= ref=RefGeneNoncode transcriptId=NR_034072 cpcScore=0.3493420 cnci=-0.3068823	n409672	NonCoding	chr1	109756515	109760113	+	---	---	---	TC20001425.hg.1	---
TC01004626.hg.1	5.23E-04	3.042248	up	6.846752	6.958543	7.115939	5.094911	5.506357	5.504553	---	---	---	---	main	---	---	---	---	---	---	---	NonCoding	NONCODE	accn=NULL class=lncRNA name= ref=UCSCGeneNoncode transcriptId=uc001eby.1 cpcScore=1.1852700 cnci=-0.3587856	n381187	NonCoding	chr1	112938881	112941439	+	---	---	---	TC20001402.hg.1	---
TC01004629.hg.1	0.002644623	6.1352158	up	15.16454	15.61937	15.26117	12.66321	13.39991	12.13062	---	---	---	---	main	---	---	---	---	---	---	---	NonCoding	NONCODE	accn=AJ227918 class=mRNAlike lncRNA name=NULL ref=H-invitational v7.5 transcriptId=HIT000245067 cpcScore=-1.3029100 cnci=-0.2594663	n334788	NonCoding	chr1	113213937	113214234	+	---	---	---	TC20001399.hg.1	---
TC01004663.hg.1	0.005436237	2.0068953	up	5.757314	5.545693	5.183348	4.419904	4.410477	4.641077	---	---	---	---	main	---	---	---	---	---	---	---	NonCoding	Rinn lincRNA	linc-HAO2-3 chr1:+:118738865-118749628	TCONS_00001117-XLOC_000367	NonCoding	chr1	118738866	118749628	+	---	---	---	TC20001365.hg.1	---
TC01004670.hg.1	0.001534836	2.402198	up	7.929015	7.635483	7.627423	6.340427	6.330233	6.728195	---	---	---	---	main	---	---	---	---	---	---	---	NonCoding	Rinn lincRNA	linc-FAM72B-1 chr1:+:120612585-120638073	TCONS_00001131-XLOC_000373	NonCoding	chr1	120612586	120638073	+	---	---	---	TC20001358.hg.1	---
TC01004688.hg.1	1.57E-04	7.77963	up	13.16175	13.25819	13.34112	10.21651	10.68512	9.980327	---	---	---	---	main	---	---	---	---	---	---	---	NonCoding	NONCODE	accn=NULL class=lncRNA name= ref=UCSCGeneNoncode transcriptId=uc010oxs.1 cpcScore=0.5401520 cnci=-0.1469091	n386577	NonCoding	chr1	144166564	144167711	+	---	---	---	TC20001341.hg.1	---
TC01004689.hg.1	8.85E-06	6.245473	up	14.11152	14.04272	14.0633	11.49023	11.54628	11.2526	---	---	---	---	main	---	---	---	---	---	---	---	NonCoding	NONCODE	accn=NULL class=lncRNA name= ref=UCSCGeneNoncode transcriptId=uc001ekp.3 cpcScore=3.0343300 cnci=-0.2029672	n381222	NonCoding	chr1	144212643	144215424	+	---	---	---	TC20001340.hg.1	---
TC01004691.hg.1	0.004401197	2.928435	up	12.52779	13.15259	13.13021	11.48819	11.62081	11.0512	---	---	---	---	main	---	---	---	---	---	---	---	NonCoding	NONCODE	accn=NULL class=lncRNA name= ref=UCSCGeneNoncode transcriptId=uc001elr.3 cpcScore=-1.1645900 cnci=-0.3448115	n381233	NonCoding	chr1	144828973	144830389	+	---	---	---	TC20001338.hg.1	---
TC01004692.hg.1	0.001723332	2.9225135	up	7.960582	7.68526	7.966299	6.168288	6.692818	6.109406	---	---	---	---	main	---	---	---	---	---	---	---	NonCoding	NONCODE	accn=NULL class=lncRNA name= ref=UCSCGeneNoncode transcriptId=uc001emi.3 cpcScore=-0.2494520 cnci=-0.3161189	n381237	NonCoding	chr1	145004781	145005286	+	---	---	---	TC20001337.hg.1	---
TC01004716.hg.1	1.04E-04	2.6407306	up	12.63007	12.80656	12.65036	11.29122	11.42106	11.1719	---	---	---	---	main	---	---	---	---	---	---	---	NonCoding	NONCODE	accn=NULL class=mRNAlike lncRNA name=vega lncRNA ref=GENCODE transcriptId=OTTHUMT00000087261 cpcScore=0.2374170 cnci=-0.2949578	n326378	NonCoding	chr1	148754857	148757132	+	---	---	---	TC20001313.hg.1	---
TC01004729.hg.1	0.006127735	2.3981411	up	6.954931	7.227023	7.660575	6.066567	6.200886	5.789328	---	---	---	---	main	---	---	---	---	---	---	---	NonCoding	Rinn lincRNA	linc-FCGR1A-3 chr1:+:149591178-149592306	TCONS_00000305-XLOC_000397	NonCoding	chr1	149591179	149592306	+	---	---	---	TC20001300.hg.1	---
TC01004742.hg.1	0.005580902	2.1019013	up	6.734157	6.656512	6.406293	5.663569	5.187885	5.730425	---	---	---	---	main	---	---	---	---	---	---	---	NonCoding	NONCODE	accn=NULL class=lncRNA name= ref=UCSCGeneNoncode transcriptId=uc001eze.2 cpcScore=0.3160430 cnci=-0.2478401	n381255	NonCoding	chr1	151763318	151766877	+	---	---	---	TC20001287.hg.1	---
TC01004757.hg.1	0.004308826	2.9424956	up	6.66907	6.62207	7.131788	4.843256	5.554649	5.353901	---	---	---	---	main	---	---	---	---	---	---	---	NonCoding	NONCODE	accn=NULL class=mRNAlike lncRNA name=vega lncRNA ref=GENCODE transcriptId=OTTHUMT00000046191 cpcScore=-1.1496900 cnci=-0.4160944	n326373	NonCoding	chr1	154227805	154238202	+	---	---	---	TC20001272.hg.1	---
TC01004760.hg.1	0.00190232	3.497086	up	14.10763	13.59313	13.69862	11.6398	12.03848	12.30264	---	---	---	---	main	---	---	---	---	---	---	---	NonCoding	NONCODE	accn=NR_024163 class=lncRNA name= ref=RefGeneNoncode transcriptId=NR_024163 cpcScore=0.8722190 cnci=-0.2348730	n406634	NonCoding	chr1	154947118	154951725	+	---	---	---	TC20001269.hg.1	---
TC01004763.hg.1	0.006956225	5.3575616	up	15.18755	15.17128	15.69447	12.61482	12.37123	13.80252	---	---	---	---	main	---	---	---	---	---	---	---	NonCoding	NONCODE	accn=NULL class=mRNAlike lncRNA name=vega lncRNA ref=GENCODE transcriptId=OTTHUMT00000099026 cpcScore=-0.4652470 cnci=-0.3276436	n326366	NonCoding	chr1	155421802	155423819	+	---	---	---	TC20001266.hg.1	---
TC01004781.hg.1	0.010920881	2.6529202	up	9.485027	10.28696	10.19993	8.607786	8.888474	8.252913	---	---	---	---	main	---	---	---	---	---	---	---	NonCoding	NONCODE	accn=AF086545 class=mRNAlike lncRNA name=NULL ref=H-invitational v7.5 transcriptId=HIT000067424 cpcScore=1.7916000 cnci=-0.2381642	n332935	NonCoding	chr1	158979731	158985787	+	---	---	---	TC20001247.hg.1	---
TC01004786.hg.1	0.013741868	2.3271182	up	6.419441	6.799326	7.398097	5.577098	5.620039	5.764093	---	---	---	---	main	---	---	---	---	---	---	---	NonCoding	NONCODE	accn=NULL class=mRNAlike lncRNA name=vega lncRNA ref=GENCODE transcriptId=OTTHUMT00000060554 cpcScore=-1.0669000 cnci=-0.4260404	n326354	NonCoding	chr1	160275430	160275981	+	---	---	---	TC20001242.hg.1	---
TC01004787.hg.1	0.016115882	2.2224612	up	7.21494	7.389406	7.283852	6.444628	6.409749	5.577348	---	---	---	---	main	---	---	---	---	---	---	---	NonCoding	NONCODE	accn=NULL class=lncRNA name= ref=UCSCGeneNoncode transcriptId=uc001fvw.2 cpcScore=1.7808200 cnci=-0.3468214	n381268	NonCoding	chr1	160287055	160288258	+	---	---	---	TC20001241.hg.1	---
TC01004790.hg.1	4.68E-04	3.2748127	up	12.59798	12.18458	12.4077	10.67887	10.88117	10.49598	---	---	---	---	main	---	---	---	---	---	---	---	NonCoding	Broad TUCP	linc-KLHDC9 chr1:+:160864696-160866290	TCONS_l2_00000663-XLOC_l2_000477	NonCoding	chr1	160864697	160866290	+	---	---	---	TC20001238.hg.1	---
TC01004802.hg.1	0.001980195	4.1475887	up	6.725276	7.697255	7.259169	5.096322	5.266051	5.162509	---	---	---	---	main	---	---	---	---	---	---	---	NonCoding	NONCODE	accn=NULL class=lncRNA name= ref=UCSCGeneNoncode transcriptId=uc001gch.1 cpcScore=1.3478900 cnci=-0.3558350	n381272	NonCoding	chr1	162751901	162756362	+	---	---	---	TC20001226.hg.1	---
TC01004818.hg.1	0.00796759	2.6257842	up	9.072106	9.449736	9.399742	8.199368	8.143601	7.400371	---	---	---	---	main	---	---	---	---	---	---	---	NonCoding	NONCODE	accn=NR_037163 class=lncRNA name= ref=RefGeneNoncode transcriptId=NR_037163 cpcScore=7.4038300 cnci=-0.3293164	n410211	NonCoding	chr1	167190123	167396582	+	---	---	---	TC20001210.hg.1	---
TC01004837.hg.1	0.001149033	7.692364	up	11.66366	11.57622	11.14007	7.95069	8.55827	9.04071	---	---	---	---	main	---	---	---	---	---	---	---	NonCoding	NONCODE	accn=NULL class=lincRNA name=Human lincRNA ref=Scripture Reconstruction LincRNAs By Luo transcriptId=linc_luo_118 cpcScore=-1.3811100 cnci=-0.2740984	n344570	NonCoding	chr1	173834367	173835344	+	---	---	---	TC20001191.hg.1	---
TC01004853.hg.1	0.007848867	2.4612408	up	4.829264	5.022195	5.557075	3.656033	4.130558	3.723787	---	---	---	---	main	---	---	---	---	---	---	---	NonCoding	Rinn lincRNA	linc-RALGPS2-1 chr1:+:178675708-178676861	TCONS_00001209-XLOC_000475	NonCoding	chr1	178675709	178676861	+	---	---	---	TC20001175.hg.1	---
TC01004854.hg.1	0.005392925	2.1142714	up	6.397288	6.085541	6.688626	5.171584	5.274387	5.485	---	---	---	---	main	---	---	---	---	---	---	---	NonCoding	NONCODE	accn=NULL class=mRNAlike lncRNA name=vega lncRNA ref=GENCODE transcriptId=OTTHUMT00000084991 cpcScore=-1.2104300 cnci=-0.4978624	n326317	NonCoding	chr1	178794735	178802277	+	---	---	---	TC20001174.hg.1	---
TC01004921.hg.1	0.001008558	2.9098043	up	18.70273	18.15423	18.59069	16.81253	17.00084	17.01151	---	---	---	---	main	---	---	---	---	---	---	---	NonCoding	Broad TUCP	linc-RGS2 chr1:+:192685462-192685814	TCONS_l2_00000739-XLOC_l2_000553	NonCoding	chr1	192685463	192685814	+	---	---	---	TC20001107.hg.1	---
TC01004927.hg.1	0.003124614	2.759969	up	6.964085	6.745229	6.872435	5.16423	5.185386	5.838176	---	---	---	---	main	---	---	---	---	---	---	---	NonCoding	Rinn lincRNA	linc-CFH-2 chr1:+:194320072-194321556	TCONS_00000363-XLOC_000510	NonCoding	chr1	194320073	194321556	+	---	---	---	TC20001101.hg.1	---
TC01005047.hg.1	0.001679751	2.0459056	up	7.174505	7.19656	6.836823	6.124882	6.093284	5.891503	---	---	---	---	main	---	GO:0007179 // GO:0030512 // GO:0030521	transforming growth factor beta receptor signaling pathway // negative regulation of transforming growth factor beta receptor signaling pathway // androgen receptor signaling pathway	GO:0005886 // GO:0016021 // GO:0031901 // GO:0005886 // GO:0016020 // GO:0016021	plasma membrane // integral to membrane // early endosome membrane // plasma membrane // membrane // integral to membrane	GO:0050699	WW domain binding	Coding	Rinn lincRNA	linc-MIA3-2 chr1:+:222139682-222156485	TCONS_00000394-XLOC_000575	NonCoding	chr1	222139683	222158306	+	---	---	Q969W9	TC20000980.hg.1	Hs.517155
TC01005068.hg.1	0.02446173	4.1603284	up	6.314826	7.774529	8.226166	5.480919	5.47058	5.19393	---	---	---	---	main	---	---	---	---	---	---	---	Coding	NONCODE	accn=M91159 class=mRNAlike lncRNA name=Human lncRNA ref=JounralRNA transcriptId=945 cpcScore=-0.0443149 cnci=-0.3721996	n338541	NonCoding	chr1	226257217	226257654	+	---	---	G2XKQ0	TC20000959.hg.1	Hs.449977
TC01005073.hg.1	0.011113983	2.1447663	up	7.296364	7.645559	6.843874	6.312156	6.025214	6.145965	---	---	---	---	main	---	---	---	---	---	---	---	Coding	Rinn lincRNA	linc-MIXL1-1 chr1:+:226409811-226410285	TCONS_00001313-XLOC_000592	NonCoding	chr1	226409812	226410285	+	---	---	---	TC20000954.hg.1	---
TC01005084.hg.1	6.88E-04	2.0413976	up	7.834722	7.94688	7.784149	6.686862	6.777135	7.013081	---	---	---	---	main	---	---	---	---	---	---	---	Coding	NONCODE	accn=BC035840 class=mRNAlike lncRNA name=Human lncRNA ref=JounralRNA transcriptId=953 cpcScore=5.6017400 cnci=-0.0867320	n338549	NonCoding	chr1	228337661	228346354	+	---	---	---	TC20000943.hg.1	---
TC01005087.hg.1	0.001370751	3.4034104	up	7.217597	7.550313	7.923967	5.975993	5.719407	5.695534	---	---	---	---	main	---	GO:0006488 // GO:0006501 // GO:0006506 // GO:0018279 // GO:0019348 // GO:0019673 // GO:0035268 // GO:0035269 // GO:0043687 // GO:0044267 // GO:0006486 // GO:0006506 // GO:0019348	dolichol-linked oligosaccharide biosynthetic process // C-terminal protein lipidation // GPI anchor biosynthetic process // protein N-linked glycosylation via asparagine // dolichol metabolic process // GDP-mannose metabolic process // protein mannosylation // protein O-linked mannosylation // post-translational protein modification // cellular protein metabolic process // protein glycosylation /…	GO:0005783 // GO:0005789 // GO:0005789 // GO:0016020 // GO:0033185 // GO:0005783 // GO:0043231	endoplasmic reticulum // endoplasmic reticulum membrane // endoplasmic reticulum membrane // membrane // dolichol-phosphate-mannose synthase complex // endoplasmic reticulum // intracellular membrane-bounded organelle	GO:0004169 // GO:0004582 // GO:0005515 // GO:0005537 // GO:0043178 // GO:0004582 // GO:0016740 // GO:0016757	dolichyl-phosphate-mannose-protein mannosyltransferase activity // dolichyl-phosphate beta-D-mannosyltransferase activity // protein binding // mannose binding // alcohol binding // dolichyl-phosphate beta-D-mannosyltransferase activity // transferase activity // transferase activity, transferring glycosyl groups	Coding	NONCODE	accn=CR597432 class=mRNAlike lncRNA name=Human lncRNA ref=JounralRNA transcriptId=954 cpcScore=-1.0062900 cnci=-0.2239149	n338550	NonCoding	chr1	228405269	228405735	+	---	---	O60762	TC20000940.hg.1	Hs.654951
TC01005132.hg.1	0.00105016	6.4843926	up	9.667029	8.905897	9.716346	6.694055	6.444901	7.0594	---	---	---	---	main	---	GO:0002052 // GO:0006351 // GO:0006355 // GO:0007420 // GO:0040029 // GO:0048812 // GO:0050671 // GO:0050769 // GO:0080182 // GO:0007275	positive regulation of neuroblast proliferation // transcription, DNA-dependent // regulation of transcription, DNA-dependent // brain development // regulation of gene expression, epigenetic // neuron projection morphogenesis // positive regulation of lymphocyte proliferation // positive regulation of neurogenesis // histone H3-K4 trimethylation // multicellular organismal development	GO:0005634 // GO:0035097 // GO:0005634	nucleus // histone methyltransferase complex // nucleus	GO:0005515 // GO:0008270 // GO:0044212 // GO:0003676 // GO:0003677 // GO:0046872	protein binding // zinc ion binding // transcription regulatory region DNA binding // nucleic acid binding // DNA binding // metal ion binding	Coding	Rinn lincRNA	linc-GPR137B-1 chr1:+:236260401-236261074	TCONS_00002266-XLOC_000630	NonCoding	chr1	236260402	236261074	+	---	---	Q9H4Z2	TC20000894.hg.1	Hs.174193
TC01005189.hg.1	3.56E-04	2.331494	up	6.186397	6.115724	5.98689	4.887261	4.710811	5.027174	---	---	---	---	main	---	---	---	---	---	---	---	Coding	NONCODE	accn=NULL class=mRNAlike lncRNA name=vega lncRNA ref=GENCODE transcriptId=OTTHUMT00000007988 cpcScore=-0.8871240 cnci=-0.0601337	n326759	NonCoding	chr1	443496	450343	-	---	---	---	TC20000836.hg.1	Hs.551461 // Hs.638540
TC01005245.hg.1	7.52E-05	2.3093581	up	6.837813	6.63121	6.85297	5.548486	5.584099	5.566932	---	---	---	---	main	---	GO:0000096 // GO:0001666 // GO:0002439 // GO:0006730 // GO:0006805 // GO:0007584 // GO:0019510 // GO:0032259 // GO:0034641 // GO:0042745 // GO:0044281 // GO:0006730	sulfur amino acid metabolic process // response to hypoxia // chronic inflammatory response to antigenic stimulus // one-carbon metabolic process // xenobiotic metabolic process // response to nutrient // S-adenosylhomocysteine catabolic process // methylation // cellular nitrogen compound metabolic process // circadian sleep/wake cycle // small molecule metabolic process // one-carbon metabolic …	GO:0005634 // GO:0005737 // GO:0005829 // GO:0042470 // GO:0043005 // GO:0005737	nucleus // cytoplasm // cytosol // melanosome // neuron projection // cytoplasm	GO:0004013 // GO:0030554 // GO:0042802 // GO:0051287 // GO:0004013 // GO:0016787	adenosylhomocysteinase activity // adenyl nucleotide binding // identical protein binding // NAD binding // adenosylhomocysteinase activity // hydrolase activity	Coding	NONCODE	accn=NULL class=mRNAlike lncRNA name=vega lncRNA ref=GENCODE transcriptId=OTTHUMT00000003621 cpcScore=1.2229800 cnci=-0.1463129	n326712	NonCoding	chr1	7988661	7989371	-	---	---	P23526	TC20000780.hg.1	Hs.388004
TC01005249.hg.1	0.002179085	2.4719913	up	9.624514	9.675743	10.09766	8.272651	8.604422	8.603826	---	---	---	---	main	---	---	---	---	---	---	---	Coding	NONCODE	accn=BC009619 class=mRNAlike lncRNA name=NULL ref=H-invitational v7.5 transcriptId=HIT000087336 cpcScore=-1.4030100 cnci=-0.1106895	n333405	NonCoding	chr1	8716319	8877702	-	---	---	---	TC20000776.hg.1	---
TC01005314.hg.1	4.32E-04	2.4399788	up	8.680853	8.814447	8.670119	7.560531	7.530531	7.21375	---	---	---	---	main	---	---	---	---	---	---	---	Coding	NONCODE	accn=NULL class=lncRNA name= ref=UCSCGeneNoncode transcriptId=uc001bep.1 cpcScore=3.3107500 cnci=-0.2762584	n381076	NonCoding	chr1	21749601	21754300	-	---	---	---	TC20000711.hg.1	---
TC01005365.hg.1	6.79E-05	3.0872998	up	9.934317	9.707604	9.975372	8.172659	8.236313	8.329286	---	---	---	---	main	---	---	---	---	---	---	---	Coding	NONCODE	accn=NULL class=lncRNA name= ref=EnsemblNoncode transcriptId=ENST00000470977 cpcScore=1.3144000 cnci=-0.2592737	n379162	NonCoding	chr1	28905050	28909495	-	---	---	---	TC20000660.hg.1	Hs.680747
TC01005389.hg.1	0.011446954	2.5219295	up	7.568272	7.244001	6.639292	5.588134	6.03647	5.823378	---	---	---	---	main	---	---	---	---	---	---	---	Coding	NONCODE	accn=BC037860 class=mRNAlike lncRNA name=Human lncRNA ref=JounralRNA transcriptId=223 cpcScore=-1.2405800 cnci=-0.3565943	n337840	NonCoding	chr1	32838744	32840303	-	---	---	---	TC20000635.hg.1	---
TC01005508.hg.1	0.024416676	2.4363081	up	9.905257	10.10688	10.28968	8.953786	9.336916	8.157026	---	---	---	---	main	---	GO:0006890 // GO:0006987 // GO:0015031 // GO:0016044 // GO:0030968 // GO:0032312 // GO:0043547 // GO:0044267 // GO:0048205 // GO:0006810 // GO:0016192 // GO:0043547	retrograde vesicle-mediated transport, Golgi to ER // activation of signaling protein activity involved in unfolded protein response // protein transport // cellular membrane organization // endoplasmic reticulum unfolded protein response // regulation of ARF GTPase activity // positive regulation of GTPase activity // cellular protein metabolic process // COPI coating of Golgi vesicle // transpo…	GO:0005783 // GO:0005829 // GO:0005886 // GO:0030660 // GO:0031965 // GO:0043231 // GO:0045202 // GO:0000139 // GO:0005737 // GO:0005794	endoplasmic reticulum // cytosol // plasma membrane // Golgi-associated vesicle membrane // nuclear membrane // intracellular membrane-bounded organelle // synapse // Golgi membrane // cytoplasm // Golgi apparatus	GO:0005096 // GO:0005515 // GO:0008060 // GO:0008270 // GO:0005096 // GO:0046872	GTPase activator activity // protein binding // ARF GTPase activator activity // zinc ion binding // GTPase activator activity // metal ion binding	Coding	NONCODE	accn=AK127075 class=mRNAlike lncRNA name=Human lncRNA ref=JounralRNA transcriptId=347 cpcScore=8.7651000 cnci=-0.3408890	n337962	NonCoding	chr1	55559717	55613437	-	---	---	Q8N6T3	TC20000511.hg.1	Hs.25584
TC01005520.hg.1	4.85E-06	6.7383757	up	7.989283	8.103214	8.093998	5.238271	5.457965	5.233057	---	---	---	---	main	---	GO:0007411 // GO:0008584 // GO:0008585 // GO:0022617 // GO:0030198 // GO:0030574	axon guidance // male gonad development // female gonad development // extracellular matrix disassembly // extracellular matrix organization // collagen catabolic process	GO:0005576 // GO:0005594 // GO:0005788 // GO:0005576 // GO:0005578 // GO:0005581 // GO:0005594	extracellular region // collagen type IX // endoplasmic reticulum lumen // extracellular region // proteinaceous extracellular matrix // collagen // collagen type IX	GO:0030020	extracellular matrix structural constituent conferring tensile strength	Coding	NONCODE	accn=NULL class=lncRNA name= ref=UCSCGeneNoncode transcriptId=uc001cza.2 cpcScore=-1.1734900 cnci=-0.3969690	n381132	NonCoding	chr1	59120412	59134963	-	---	---	Q14050	TC20000499.hg.1	Hs.716639
TC01005541.hg.1	3.07E-04	9.282487	up	7.01014	7.816171	7.850151	4.347065	4.308479	4.377383	---	---	---	---	main	---	---	---	---	---	---	---	Coding	Broad TUCP	linc-JAK1-1 chr1:-:65450880-65451399	TCONS_l2_00001274-XLOC_l2_000942	NonCoding	chr1	65450881	65451399	-	---	---	---	TC20000478.hg.1	---
TC01005597.hg.1	8.55E-04	3.436498	up	8.296168	8.96382	8.76398	6.92442	6.889348	6.867382	---	---	---	---	main	---	---	---	---	---	---	---	Coding	NONCODE	accn=AK023877 class=mRNAlike lncRNA name=Human lncRNA ref=JounralRNA transcriptId=416 cpcScore=6.8083000 cnci=-0.1528372	n338029	NonCoding	chr1	85648410	85666456	-	---	---	---	TC20000420.hg.1	---
TC01005598.hg.1	3.04E-05	21.14302	up	11.21865	11.29306	10.67729	6.805457	6.532594	6.644623	---	---	---	---	main	---	---	---	---	---	---	---	Coding	NONCODE	accn=NR_024113 class=lncRNA name= ref=RefGeneNoncode transcriptId=NR_024113 cpcScore=2.6246700 cnci=-0.3436937	n406594	NonCoding	chr1	85715637	85725355	-	---	---	---	TC20000419.hg.1	---
TC01005599.hg.1	9.42E-05	4.6467447	up	8.006755	8.047275	8.063118	5.770171	6.086333	5.611983	---	---	---	---	main	---	---	---	---	---	---	---	Coding	NONCODE	accn=AF085891 class=mRNAlike lncRNA name=Human lncRNA ref=JounralRNA transcriptId=421 cpcScore=-1.3366900 cnci=-0.3697738	n338034	NonCoding	chr1	85921607	85922252	-	---	---	---	TC20000418.hg.1	---
TC01005612.hg.1	4.51E-04	2.146975	up	8.085065	8.270889	8.259102	7.195014	7.180413	6.932711	---	---	---	---	main	---	---	---	---	---	---	---	Coding	Rinn lincRNA	linc-SEP15-5 chr1:-:88994517-88995568	TCONS_00001565-XLOC_000905	NonCoding	chr1	88994518	88995833	-	---	---	---	TC20000405.hg.1	---
TC01005654.hg.1	0.001685635	4.115917	up	13.95788	13.74716	13.72797	11.25293	11.95596	12.10048	---	---	---	---	main	---	GO:0001501 // GO:0006508 // GO:0007566 // GO:0022617 // GO:0030198 // GO:0030225 // GO:0030574 // GO:0043065 // GO:0051549 // GO:0006508 // GO:0030198 // GO:0030574	skeletal system development // proteolysis // embryo implantation // extracellular matrix disassembly // extracellular matrix organization // macrophage differentiation // collagen catabolic process // positive regulation of apoptotic process // positive regulation of keratinocyte migration // proteolysis // extracellular matrix organization // collagen catabolic process	GO:0005576 // GO:0005578 // GO:0005615 // GO:0005576 // GO:0031012	extracellular region // proteinaceous extracellular matrix // extracellular space // extracellular region // extracellular matrix	GO:0004222 // GO:0005515 // GO:0005518 // GO:0008270 // GO:0004222 // GO:0008233 // GO:0008237 // GO:0008270 // GO:0016787 // GO:0042802 // GO:0046872	metalloendopeptidase activity // protein binding // collagen binding // zinc ion binding // metalloendopeptidase activity // peptidase activity // metallopeptidase activity // zinc ion binding // hydrolase activity // identical protein binding // metal ion binding	Coding	NONCODE	accn=NULL class=lincRNA name=Human lincRNA ref=Scripture Reconstruction LincRNAs By Luo transcriptId=linc_luo_1805 cpcScore=-1.3367700 cnci=-0.1773816	n346255	NonCoding	chr1	96912361	96914029	-	Matrix_Metalloproteinases	GenMAPP	P14780	TC20000363.hg.1	Hs.297413
TC01005703.hg.1	9.61E-04	2.317189	up	6.201778	6.234723	6.518444	5.143865	5.250897	4.923056	---	---	---	---	main	---	---	---	---	---	---	---	Coding	NONCODE	accn=AK022210 class=mRNAlike lncRNA name=Human lncRNA ref=JounralRNA transcriptId=527 cpcScore=-1.3177500 cnci=-0.3598436	n338139	NonCoding	chr1	111973668	111975690	-	---	---	---	TC20000311.hg.1	Hs.574826
TC01005723.hg.1	0.004358664	2.0806339	up	5.967826	5.719204	6.098188	4.844766	4.636523	5.132859	---	---	---	---	main	---	GO:0007165 // GO:0051489	signal transduction // regulation of filopodium assembly	GO:0005634 // GO:0005886 // GO:0005886 // GO:0005634 // GO:0005886 // GO:0016020	nucleus // plasma membrane // plasma membrane // nucleus // plasma membrane // membrane	GO:0005515 // GO:0019903	protein binding // protein phosphatase binding	Coding	Rinn lincRNA	linc-NHLH2-5 chr1:-:116463388-116466789	TCONS_00001635-XLOC_000972	NonCoding	chr1	116463389	116466789	-	---	---	Q96T49	TC20000291.hg.1	Hs.45719
TC01005732.hg.1	0.002797478	2.5470629	up	9.178022	9.08807	8.693331	7.614845	7.894145	7.403929	---	---	---	---	main	---	GO:0002224 // GO:0002232 // GO:0002281 // GO:0006953 // GO:0006953 // GO:0006968 // GO:0008228 // GO:0008228 // GO:0015920 // GO:0031663 // GO:0032490 // GO:0032496 // GO:0032720 // GO:0032722 // GO:0032755 // GO:0032757 // GO:0032760 // GO:0032760 // GO:0034142 // GO:0034145 // GO:0042535 // GO:0043032 // GO:0044130 // GO:0045087 // GO:0045087 // GO:0045087 // GO:0050829 // GO:0050829 // GO:0050…	toll-like receptor signaling pathway // leukocyte chemotaxis involved in inflammatory response // macrophage activation involved in immune response // acute-phase response // acute-phase response // cellular defense response // opsonization // opsonization // lipopolysaccharide transport // lipopolysaccharide-mediated signaling pathway // detection of molecule of bacterial origin // response to l…	GO:0005576 // GO:0005615 // GO:0005615 // GO:0009986 // GO:0005576 // GO:0005615	extracellular region // extracellular space // extracellular space // cell surface // extracellular region // extracellular space	GO:0001530 // GO:0001530 // GO:0005102 // GO:0005515 // GO:0070891 // GO:0001530 // GO:0005102 // GO:0008289	lipopolysaccharide binding // lipopolysaccharide binding // receptor binding // protein binding // lipoteichoic acid binding // lipopolysaccharide binding // receptor binding // lipid binding	Coding	NONCODE	accn=NR_026665 class=lncRNA name= ref=RefGeneNoncode transcriptId=NR_026665 cpcScore=3.7703600 cnci=-0.3432788	n407201	NonCoding	chr1	117057156	117113715	-	---	---	P18428	TC20000282.hg.1	Hs.154078
TC01005749.hg.1	0.019697132	2.1420693	up	7.012743	6.391746	6.943364	5.9075	5.891506	5.251832	---	---	---	---	main	---	---	---	---	---	---	---	Coding	NONCODE	accn=AK027019 class=mRNAlike lncRNA name=Human lncRNA ref=JounralRNA transcriptId=601 cpcScore=-1.2337800 cnci=-0.3826811	n338209	NonCoding	chr1	120162038	120164121	-	---	---	Q96M20	TC20000262.hg.1	Hs.732697
TC01005754.hg.1	9.01E-06	7.4708123	up	8.216578	8.45237	8.214031	5.298882	5.364731	5.51557	---	---	---	---	main	---	---	---	---	---	---	---	Coding	Rinn lincRNA	linc-FCGR1B-7 chr1:-:121484056-121485434	TCONS_00001651-XLOC_000992	NonCoding	chr1	121484057	121485434	-	---	---	---	TC20000257.hg.1	---
TC01005765.hg.1	3.13E-04	4.474933	up	13.828	13.70019	13.5655	11.62718	11.77394	11.20697	---	---	---	---	main	---	---	---	GO:0016020 // GO:0032982 // GO:0016459	membrane // myosin filament // myosin complex	GO:0003774 // GO:0003779 // GO:0005524 // GO:0000166 // GO:0005515	motor activity // actin binding // ATP binding // nucleotide binding // protein binding	Coding	NONCODE	accn=NULL class=lincRNA name=Human lincRNA ref=Scripture Reconstruction LincRNAs By Luo transcriptId=linc_luo_1230 cpcScore=-1.3455100 cnci=-0.1626233	n345681	NonCoding	chr1	143906069	143912903	-	---	---	A7E2Y1	TC20000246.hg.1	Hs.414122
TC01005769.hg.1	0.005693083	4.090831	up	7.910285	8.597091	7.739717	5.689091	6.578751	5.882068	---	---	---	---	main	---	GO:0006810 // GO:0007018 // GO:0007632 // GO:0007632	transport // microtubule-based movement // visual behavior // visual behavior	GO:0005737 // GO:0005813 // GO:0005868 // GO:0005868 // GO:0005874 // GO:0005737 // GO:0005856 // GO:0005868 // GO:0030286	cytoplasm // centrosome // cytoplasmic dynein complex // cytoplasmic dynein complex // microtubule // cytoplasm // cytoskeleton // cytoplasmic dynein complex // dynein complex	GO:0003777 // GO:0005515 // GO:0042802 // GO:0003774	microtubule motor activity // protein binding // identical protein binding // motor activity	Coding	NONCODE	accn=NULL class=lncRNA name= ref=UCSCGeneNoncode transcriptId=uc001elb.3 cpcScore=-1.2080400 cnci=-0.3648869	n381231	NonCoding	chr1	144514874	144519720	-	---	---	Q9NP97	TC20000242.hg.1	Hs.593920
TC01005770.hg.1	0.009524646	2.4017472	up	6.004563	6.523788	6.316054	4.609732	5.057015	5.385403	---	---	---	---	main	---	---	---	---	---	---	---	Coding	NONCODE	accn=DQ786327 class=mRNAlike lncRNA name=NULL ref=H-invitational v7.5 transcriptId=HIT000393380 cpcScore=-1.0506300 cnci=-1.0000000	n337415	NonCoding	chr1	144521639	144522054	-	---	---	---	TC20000241.hg.1	---
TC01005799.hg.1	0.002570245	2.5164158	up	10.67818	11.10258	10.83587	9.575272	9.790571	9.256677	---	---	---	---	main	---	---	---	---	---	---	---	Coding	NONCODE	accn=NULL class=lincRNA name=Human lincRNA ref=Scripture Reconstruction LincRNAs By Luo transcriptId=linc_luo_2017 cpcScore=-1.4475000 cnci=-0.1658926	n346467	NonCoding	chr1	148251678	148262280	-	---	---	---	TC20000212.hg.1	Hs.664590
TC01005809.hg.1	3.97E-04	2.5780063	up	11.90859	12.22208	11.9217	10.53229	10.64147	10.77984	---	---	---	---	main	---	---	---	GO:0016021 // GO:0016020	integral to membrane // membrane	---	---	Coding	NONCODE	accn=NR_036461 class=lncRNA name= ref=RefGeneNoncode transcriptId=NR_036461 cpcScore=2.3163600 cnci=-0.0601784	n410024	NonCoding	chr1	149821759	149822391	-	---	---	Q5GH72	TC20000202.hg.1	Hs.666444
TC01005934.hg.1	7.12E-04	2.4174876	up	7.974582	8.086066	8.260605	6.920679	6.621193	6.958854	---	---	---	---	main	---	GO:0016042 // GO:0035556 // GO:0043647 // GO:0044281 // GO:0006629 // GO:0007165	lipid catabolic process // intracellular signal transduction // inositol phosphate metabolic process // small molecule metabolic process // lipid metabolic process // signal transduction	GO:0005634 // GO:0005790 // GO:0005829 // GO:0014069 // GO:0030425	nucleus // smooth endoplasmic reticulum // cytosol // postsynaptic density // dendrite	GO:0004435 // GO:0004629 // GO:0004871 // GO:0005509 // GO:0008081 // GO:0016787	phosphatidylinositol phospholipase C activity // phospholipase C activity // signal transducer activity // calcium ion binding // phosphoric diester hydrolase activity // hydrolase activity	Coding	NONCODE	accn=NR_033704 class=lncRNA name= ref=RefGeneNoncode transcriptId=NR_033704 cpcScore=1.2494400 cnci=-0.4056288	n409344	NonCoding	chr1	171669296	171711379	-	---	---	Q15147	TC20000076.hg.1	Hs.472101
TC01005942.hg.1	3.64E-04	2.5537431	up	11.44675	11.35104	11.43702	9.825191	10.18778	10.164	---	---	---	---	main	---	---	---	---	---	---	---	Coding	NONCODE	accn=NULL class=lncRNA name= ref=EnsemblNoncode transcriptId=ENST00000449289 cpcScore=-0.9857830 cnci=-0.4025027	n378839	NonCoding	chr1	173833038	173838020	-	---	---	---	TC20000068.hg.1	---
TC01005972.hg.1	0.03902507	2.0202303	up	5.570017	4.599436	4.927831	4.044726	3.698726	4.310273	---	---	---	---	main	---	GO:0006954 // GO:0006979 // GO:0040014 // GO:0021549 // GO:0042552 // GO:0043473	inflammatory response // response to oxidative stress // regulation of multicellular organism growth // cerebellum development // myelination // pigmentation	GO:0005615 // GO:0005737 // GO:0005886 // GO:0005887 // GO:0005576 // GO:0005615 // GO:0005886 // GO:0016020 // GO:0016021	extracellular space // cytoplasm // plasma membrane // integral to plasma membrane // extracellular region // extracellular space // plasma membrane // membrane // integral to membrane	GO:0004872 // GO:0030246 // GO:0004872	receptor activity // carbohydrate binding // receptor activity	Coding	Rinn lincRNA	linc-TOR1AIP2-3 chr1:-:180121716-180123589	TCONS_00001737-XLOC_001110	NonCoding	chr1	180121717	180123589	-	---	---	O75882	TC20000038.hg.1	Hs.276252
TC01005988.hg.1	3.00E-04	4.170788	up	12.43814	11.99602	12.08976	10.24207	10.21071	9.890182	---	---	---	---	main	---	---	---	---	---	---	---	Coding	Rinn lincRNA	linc-C1orf14 chr1:-:183118843-183119157	TCONS_00001745-XLOC_001120	NonCoding	chr1	183118844	183119157	-	---	---	---	TC20000022.hg.1	Hs.132163
TC01005999.hg.1	0.005710959	2.8856099	up	10.91968	11.44456	11.04492	9.379256	10.07758	9.365693	---	---	---	---	main	---	---	---	---	---	---	---	Coding	NONCODE	accn=Y00672 class=mRNAlike lncRNA name=NULL ref=H-invitational v7.5 transcriptId=HIT000325304 cpcScore=1.5915800 cnci=-0.2820939	n336253	NonCoding	chr1	186337019	186344272	-	---	---	---	TC20000011.hg.1	---
TC01006012.hg.1	0.04028611	2.0032814	up	5.493967	5.944495	5.293348	4.581152	4.096776	5.046786	---	---	---	---	main	---	---	---	---	---	---	---	Coding	NONCODE	accn=NULL class=mRNAlike lncRNA name=vega lncRNA ref=GENCODE transcriptId=OTTHUMT00000086757 cpcScore=-1.1478600 cnci=-0.3290054	n326285	NonCoding	chr1	191919999	191924182	-	---	---	---	TC1_gl000192_random000004.hg.1	---
TC01006049.hg.1	0.002661008	3.3214977	up	7.740968	7.594924	8.252182	5.991541	6.465174	5.935858	---	---	---	---	main	---	---	---	---	---	---	---	Coding	NONCODE	accn=AF086224 class=mRNAlike lncRNA name=Human lncRNA ref=JounralRNA transcriptId=874 cpcScore=-0.9012570 cnci=-0.3103565	n338477	NonCoding	chr1	203769301	203769971	-	---	---	---	TC19002703.hg.1	---
TC01006060.hg.1	0.01792956	3.022154	up	11.08848	11.23733	11.62318	9.868312	10.29224	9.001705	---	---	---	---	main	---	GO:0007155	cell adhesion	GO:0005578 // GO:0005576	proteinaceous extracellular matrix // extracellular region	GO:0005540	hyaluronic acid binding	Coding	NONCODE	accn=AK024944 class=mRNAlike lncRNA name=Human lncRNA ref=JounralRNA transcriptId=886 cpcScore=-1.1228700 cnci=-0.3992641	n338489	NonCoding	chr1	205578844	205581144	-	---	---	Q86UW8	TC19002692.hg.1	Hs.367829
TC01006081.hg.1	0.00102781	2.089196	up	8.028687	7.879968	8.247089	6.952469	6.901	7.113433	---	---	---	---	main	---	---	---	---	---	---	---	Coding	NONCODE	accn=NULL class=lncRNA name= ref=UCSCGeneNoncode transcriptId=uc001hhx.3 cpcScore=0.5368520 cnci=-0.2787660	n381337	NonCoding	chr1	210404804	210407466	-	---	---	Q96A10	TC19002671.hg.1	---
TC01006091.hg.1	7.23E-04	3.3189793	up	13.64005	13.35822	13.23738	11.72993	11.89745	11.41605	---	---	---	---	main	---	GO:0006955 // GO:0050776 // GO:0008150	immune response // regulation of immune response // biological_process	GO:0005886 // GO:0005887 // GO:0016021 // GO:0005886 // GO:0016020 // GO:0016021 // GO:0005575	plasma membrane // integral to plasma membrane // integral to membrane // plasma membrane // membrane // integral to membrane // cellular_component	GO:0003823 // GO:0004872 // GO:0005515 // GO:0003674	antigen binding // receptor activity // protein binding // molecular_function	Coding	NONCODE	accn=Z25425 class=mRNAlike lncRNA name=NULL ref=H-invitational v7.5 transcriptId=HIT000326706 cpcScore=0.8403380 cnci=-0.3277792	n336585	NonCoding	chr1	211844574	211847705	-	---	---	P43628	TC19002661.hg.1	Hs.731378
TC01006127.hg.1	0.031566206	2.082254	up	6.627789	6.825476	6.493958	5.9557	5.846332	4.970752	---	---	---	---	main	---	GO:0006351 // GO:0006355	transcription, DNA-dependent // regulation of transcription, DNA-dependent	GO:0005634 // GO:0005622	nucleus // intracellular	GO:0003677 // GO:0008270 // GO:0003676 // GO:0046872	DNA binding // zinc ion binding // nucleic acid binding // metal ion binding	Coding	NONCODE	accn=NULL class=mRNAlike lncRNA name=vega lncRNA ref=GENCODE transcriptId=OTTHUMT00000091109 cpcScore=-0.1580070 cnci=-0.2903005	n326224	NonCoding	chr1	220120946	220218488	-	---	---	Q0D2J5	TC19002625.hg.1	Hs.646386
TC01006132.hg.1	1.78E-04	2.0102882	up	5.791515	5.999644	5.979477	4.84658	4.942775	4.959074	---	---	---	---	main	---	GO:0006351 // GO:0006355	transcription, DNA-dependent // regulation of transcription, DNA-dependent	GO:0005634 // GO:0005622	nucleus // intracellular	GO:0003677 // GO:0008270 // GO:0003676 // GO:0046872	DNA binding // zinc ion binding // nucleic acid binding // metal ion binding	Coding	NONCODE	accn=NULL class=mRNAlike lncRNA name=vega lncRNA ref=GENCODE transcriptId=OTTHUMT00000090768 cpcScore=-0.3814600 cnci=-0.2654231	n326219	NonCoding	chr1	220692705	220694670	-	---	---	Q9BR84	TC19002620.hg.1	Hs.172979 // Hs.744296
TC01006221.hg.1	0.003855725	3.257015	up	8.50183	8.526033	8.199991	6.260002	6.685863	7.171336	---	---	---	---	main	---	---	---	---	---	---	---	NonCoding	NONCODE	accn=AF333388 class=mRNAlike lncRNA name=Human lncRNA ref=JounralRNA transcriptId=4861 cpcScore=-0.7785040 cnci=-0.0529400	n342369	NonCoding	chr1	237167403	237167718	-	---	---	---	TC19002531.hg.1	---
TC01006247.hg.1	0.046405178	3.249967	up	8.795076	9.361333	9.578268	7.358968	8.574642	6.699793	---	---	---	---	main	---	---	---	---	---	---	---	NonCoding	NONCODE	accn=NR_026778 class=lncRNA name= ref=RefGeneNoncode transcriptId=NR_026778 cpcScore=0.3821210 cnci=-0.4462812	n407311	NonCoding	chr1	245003940	245010243	-	---	---	---	TC19002505.hg.1	---
TC01006252.hg.1	0.001777487	2.0101554	up	11.86551	11.85111	12.16556	10.9399	10.80555	11.11481	---	---	---	---	main	---	---	---	---	---	---	---	NonCoding	Rinn lincRNA	linc-TFB2M chr1:-:246948951-246949406	TCONS_00002634-XLOC_001293	NonCoding	chr1	246948952	246949406	-	---	---	---	TC19002500.hg.1	---
TC02000029.hg.1	0.002035332	2.3243318	up	6.299435	6.456332	6.785098	5.271057	5.150906	5.468456	---	---	---	---	main	---	---	---	---	---	---	---	NonCoding	ENSEMBL	ncrna:snRNA chromosome:GRCh37:2:4992867:4992973:1 gene:ENSG00000207192 gene_biotype:snRNA transcript_biotype:snRNA	ENST00000384463	NonCoding/snRNA	chr2	4992867	4992973	+	---	---	---	TC19002294.hg.1	---
TC02000050.hg.1	0.005626672	2.9518068	up	8.044347	8.306593	8.6851	6.7064	7.197948	6.446899	---	---	---	---	main	---	---	---	---	---	---	---	NonCoding	ENSEMBL	ncrna:misc_RNA chromosome:GRCh37:2:9755396:9755502:1 gene:ENSG00000207086 gene_biotype:misc_RNA transcript_biotype:misc_RNA	ENST00000384358	NonCoding/misc_RNA	chr2	9755396	9755502	+	---	---	---	TC19002273.hg.1	---
TC02000096.hg.1	1.36E-04	4.0660024	up	6.291007	6.575037	6.649597	4.391349	4.394147	4.659311	---	---	---	---	main	---	---	---	---	---	---	---	NonCoding	ENSEMBL	ncrna:snoRNA chromosome:GRCh37:2:16380471:16380563:1 gene:ENSG00000251704 gene_biotype:snoRNA transcript_biotype:snoRNA	ENST00000515895	NonCoding/snoRNA	chr2	16380471	16380563	+	---	---	---	TC19002227.hg.1	---
TC02000109.hg.1	9.80E-04	2.462216	up	9.848598	9.794457	9.727858	8.586372	8.203414	8.681253	---	MIR4757	NR_039914	microRNA 4757	main	---	---	---	---	---	---	---	NonCoding	RefSeq	Homo sapiens microRNA 4757 (MIR4757), microRNA.	NR_039914	NonCoding/miRNA	chr2	19548190	19548266	+	---	---	---	TC19002214.hg.1	---
TC02000115.hg.1	0.009810862	3.2393277	up	7.460464	6.758631	7.942687	5.715539	5.897607	5.461551	---	---	---	---	main	---	---	---	---	---	---	---	NonCoding	ENSEMBL	ncrna:snRNA chromosome:GRCh37:2:20375566:20375670:1 gene:ENSG00000200763 gene_biotype:snRNA transcript_biotype:snRNA	ENST00000363893	NonCoding/snRNA	chr2	20375566	20375670	+	---	---	---	TC19002208.hg.1	---
TC02000134.hg.1	6.15E-04	3.6012397	up	7.075385	7.351599	7.130878	5.660721	5.263362	5.0883	---	---	---	---	main	---	---	---	---	---	---	---	NonCoding	ENSEMBL	ncrna:snRNA chromosome:GRCh37:2:24268705:24268808:1 gene:ENSG00000222940 gene_biotype:snRNA transcript_biotype:snRNA	ENST00000411008	NonCoding/snRNA	chr2	24268705	24268808	+	---	---	---	TC19002190.hg.1	---
TC02000138.hg.1	5.49E-04	10.79366	up	9.403439	9.79179	9.345242	5.604479	5.973823	6.665831	---	---	---	---	main	---	---	---	---	---	---	---	NonCoding	ENSEMBL	ncrna:snRNA chromosome:GRCh37:2:24899178:24899284:1 gene:ENSG00000206732 gene_biotype:snRNA transcript_biotype:snRNA	ENST00000384005	NonCoding/snRNA	chr2	24899178	24899284	+	---	---	---	TC19002187.hg.1	---
TC02000147.hg.1	0.001353502	3.0529475	up	8.794955	8.907406	8.720181	6.855613	7.530972	7.205349	---	---	---	---	main	---	---	---	---	---	---	---	NonCoding	ENSEMBL	ncrna:snRNA chromosome:GRCh37:2:26265544:26265650:1 gene:ENSG00000199872 gene_biotype:snRNA transcript_biotype:snRNA	ENST00000363002	NonCoding/snRNA	chr2	26265544	26265650	+	---	---	---	TC19002178.hg.1	---
TC02000188.hg.1	0.001145208	10.46777	up	11.78431	11.48423	12.29894	8.404217	7.929043	9.070573	692209	SNORD92	NR_003074	small nucleolar RNA, C/D box 92	main	2p23.2	---	---	---	---	---	---	NonCoding	RefSeq	Homo sapiens small nucleolar RNA, C/D box 92 (SNORD92), small nucleolar RNA.	NR_003074	NonCoding/snoRNA	chr2	29136528	29136616	+	---	---	---	TC19002141.hg.1	---
TC02000189.hg.1	3.62E-06	25.54687	up	13.12671	13.11486	13.48314	8.476109	8.578111	8.645267	26796	SNORD53	NR_002741	small nucleolar RNA, C/D box 53	main	2p23.2	---	---	---	---	---	---	NonCoding	RefSeq	Homo sapiens small nucleolar RNA, C/D box 53 (SNORD53), small nucleolar RNA.	NR_002741	NonCoding/snoRNA	chr2	29149933	29150008	+	---	---	---	TC19002140.hg.1	---
TC02000198.hg.1	4.80E-04	14.798653	up	11.8341	11.84137	12.42288	8.339291	7.523454	8.573423	---	---	---	---	main	---	---	---	---	---	---	---	NonCoding	ENSEMBL	ncrna:snoRNA chromosome:GRCh37:2:30410300:30410432:1 gene:ENSG00000207187 gene_biotype:snoRNA transcript_biotype:snoRNA	ENST00000384458	NonCoding/snoRNA	chr2	30410300	30410432	+	---	---	---	TC19002131.hg.1	---
TC02000229.hg.1	0.032513335	2.824805	up	7.468319	7.923529	8.816118	6.157029	6.546386	7.010095	---	---	---	---	main	---	---	---	---	---	---	---	NonCoding	ENSEMBL	ncrna:snRNA chromosome:GRCh37:2:35696671:35696774:1 gene:ENSG00000207255 gene_biotype:snRNA transcript_biotype:snRNA	ENST00000384525	NonCoding/snRNA	chr2	35696671	35696774	+	---	---	---	TC19002100.hg.1	---
TC02000242.hg.1	0.009620107	3.231075	up	7.270129	7.382741	7.314057	5.413476	5.140578	6.33683	---	---	---	---	main	---	---	---	---	---	---	---	NonCoding	ENSEMBL	ncrna:snRNA chromosome:GRCh37:2:38374557:38374663:1 gene:ENSG00000199603 gene_biotype:snRNA transcript_biotype:snRNA	ENST00000362733	NonCoding/snRNA	chr2	38374557	38374663	+	---	---	---	TC19002088.hg.1	---
TC02000265.hg.1	8.04E-04	3.8977542	up	8.679057	8.407073	8.464865	6.880541	6.588156	6.194368	---	---	---	---	main	---	---	---	---	---	---	---	NonCoding	ENSEMBL	ncrna:snRNA chromosome:GRCh37:2:42939880:42939987:1 gene:ENSG00000200550 gene_biotype:snRNA transcript_biotype:snRNA	ENST00000363680	NonCoding/snRNA	chr2	42939880	42939987	+	---	---	---	TC19002066.hg.1	---
TC02000269.hg.1	0.005535824	2.1197937	up	4.757244	5.280354	5.04816	4.188711	3.897792	3.747483	---	---	---	---	main	---	---	---	---	---	---	---	NonCoding	ENSEMBL	ncrna:snRNA chromosome:GRCh37:2:43635446:43635551:1 gene:ENSG00000252804 gene_biotype:snRNA transcript_biotype:snRNA	ENST00000516995	NonCoding/snRNA	chr2	43635446	43635551	+	---	---	---	TC19002062.hg.1	---
TC02000273.hg.1	0.005089175	3.4515648	up	7.036736	6.245354	7.269556	5.067276	4.917842	5.204778	---	---	---	---	main	---	---	---	---	---	---	---	NonCoding	ENSEMBL	ncrna:snRNA chromosome:GRCh37:2:44119829:44119935:1 gene:ENSG00000200924 gene_biotype:snRNA transcript_biotype:snRNA	ENST00000364054	NonCoding/snRNA	chr2	44119829	44119935	+	---	---	---	TC19002058.hg.1	---
TC02000325.hg.1	1.88E-04	4.142622	up	8.841144	9.147726	8.720167	6.947221	6.676169	6.934013	---	---	---	---	main	---	---	---	---	---	---	---	NonCoding	ENSEMBL	ncrna:snRNA chromosome:GRCh37:2:55727086:55727191:1 gene:ENSG00000239189 gene_biotype:snRNA transcript_biotype:snRNA	ENST00000459134	NonCoding/snRNA	chr2	55727086	55727191	+	---	---	---	TC19002009.hg.1	---
TC02000327.hg.1	0.006381331	2.5411296	up	7.369331	7.539058	6.815751	5.929314	5.645545	6.112871	---	---	---	---	main	---	---	---	---	---	---	---	NonCoding	ENSEMBL	ncrna:snoRNA chromosome:GRCh37:2:55792839:55792986:1 gene:ENSG00000212175 gene_biotype:snoRNA transcript_biotype:snoRNA	ENST00000390873	NonCoding/snoRNA	chr2	55792839	55792986	+	---	---	---	TC19002007.hg.1	---
TC02000338.hg.1	0.029213991	2.0544233	up	7.831241	8.061314	8.478374	6.758575	7.572306	6.923847	---	---	---	---	main	---	---	---	---	---	---	---	NonCoding	ENSEMBL	ncrna:miRNA chromosome:GRCh37:2:59760119:59760210:-1 gene:ENSG00000252455 gene_biotype:miRNA transcript_biotype:miRNA	ENST00000516646	NonCoding/miRNA	chr2	59760119	59760210	+	---	---	---	TC19001996.hg.1	---
TC02000340.hg.1	0.003224173	2.3654976	up	5.718732	5.656995	5.289821	4.365131	4.041177	4.532811	---	RNA5SP94	ENST00000516917	RNA, 5S ribosomal pseudogene 94	main	---	---	---	---	---	---	---	NonCoding	ENSEMBL	ncrna:rRNA chromosome:GRCh37:2:59921897:59922004:1 gene:ENSG00000252726 gene_biotype:rRNA transcript_biotype:rRNA	ENST00000516917	NonCoding/rRNA	chr2	59921897	59922004	+	---	---	---	TC19001994.hg.1	---
TC02000343.hg.1	5.90E-05	9.711015	up	15.46351	15.19876	15.13476	11.79992	11.86491	12.29333	---	---	---	---	main	---	---	---	---	---	---	---	NonCoding	ENSEMBL	ncrna:snRNA chromosome:GRCh37:2:60611740:60611898:1 gene:ENSG00000200807 gene_biotype:snRNA transcript_biotype:snRNA	ENST00000363937	NonCoding/snRNA	chr2	60611740	60611898	+	---	---	---	TC19001993.hg.1	---
TC02000350.hg.1	0.002296301	2.7382157	up	6.730375	6.929036	7.272716	5.630138	5.250158	5.692122	---	RNA5SP95	ENST00000410319	RNA, 5S ribosomal pseudogene 95	main	---	---	---	---	---	---	---	NonCoding	ENSEMBL	ncrna:rRNA chromosome:GRCh37:2:61225887:61226023:1 gene:ENSG00000222251 gene_biotype:rRNA transcript_biotype:rRNA	ENST00000410319	NonCoding/rRNA	chr2	61225887	61226023	+	---	---	---	TC19001986.hg.1	---
TC02000354.hg.1	9.26E-04	11.767913	up	17.96179	18.31755	17.84216	14.66037	13.75718	15.03359	---	---	---	---	main	---	---	---	---	---	---	---	NonCoding	ENSEMBL	ncrna:snRNA chromosome:GRCh37:2:61832751:61832857:1 gene:ENSG00000206973 gene_biotype:snRNA transcript_biotype:snRNA	ENST00000384246	NonCoding/snRNA	chr2	61832751	61832857	+	---	---	---	TC19001983.hg.1	---
TC02000361.hg.1	0.004336842	2.9633975	up	8.042029	8.108391	8.499841	6.481888	7.100989	6.36563	---	---	---	---	main	---	---	---	---	---	---	---	NonCoding	ENSEMBL	ncrna:miRNA chromosome:GRCh37:2:77247462:77247547:-1 gene:ENSG00000211984 gene_biotype:miRNA transcript_biotype:miRNA	ENST00000390695	NonCoding/miRNA	chr2	62973753	62973845	+	---	---	---	TC19001976.hg.1	---
TC02000369.hg.1	9.53E-04	4.3548813	up	6.949839	6.883329	7.572853	5.067111	5.161322	4.809687	---	MIR4434	NR_039633	microRNA 4434	main	---	---	---	---	---	---	---	NonCoding	RefSeq	Homo sapiens microRNA 4434 (MIR4434), microRNA.	NR_039633	NonCoding/miRNA	chr2	64752647	64752699	+	---	---	---	TC19001968.hg.1	---
TC02000370.hg.1	0.046481404	2.474846	up	6.416837	7.275432	7.990693	6.040591	5.844357	5.875999	---	---	---	---	main	---	---	---	---	---	---	---	NonCoding	ENSEMBL	ncrna:snRNA chromosome:GRCh37:2:64806026:64806131:1 gene:ENSG00000252414 gene_biotype:snRNA transcript_biotype:snRNA	ENST00000516605	NonCoding/snRNA	chr2	64806026	64806131	+	---	---	---	TC19001967.hg.1	---
TC02000375.hg.1	3.97E-04	2.7355056	up	7.234364	6.847777	7.054313	5.737175	5.518773	5.525082	---	---	---	---	main	---	---	---	---	---	---	---	NonCoding	ENSEMBL	ncrna:snRNA chromosome:GRCh37:2:65221880:65221994:1 gene:ENSG00000252892 gene_biotype:snRNA transcript_biotype:snRNA	ENST00000517083	NonCoding/snRNA	chr2	65221880	65221994	+	---	---	---	TC19001962.hg.1	---
TC02000405.hg.1	1.07E-04	6.8223686	up	8.710729	8.813208	8.517539	5.596328	6.022265	6.112067	---	---	---	---	main	---	---	---	---	---	---	---	NonCoding	ENSEMBL	ncrna:snRNA chromosome:GRCh37:2:69410009:69410115:1 gene:ENSG00000199460 gene_biotype:snRNA transcript_biotype:snRNA	ENST00000362590	NonCoding/snRNA	chr2	69410009	69410115	+	---	---	---	TC19001933.hg.1	---
TC02000433.hg.1	0.010638566	3.3030095	up	6.82224	6.726961	7.162706	4.906527	4.744997	5.88904	---	---	---	---	main	---	GO:0006355	regulation of transcription, DNA-dependent	GO:0005622	intracellular	GO:0003676 // GO:0008270 // GO:0046872	nucleic acid binding // zinc ion binding // metal ion binding	Coding	ENSEMBL	ncrna:snRNA chromosome:GRCh37:2:72948935:72949132:1 gene:ENSG00000222536 gene_biotype:snRNA transcript_biotype:snRNA	ENST00000410604	NonCoding/snRNA	chr2	72948935	72949132	+	---	---	B7Z6K7	TC19001905.hg.1	Hs.634143 // Hs.733810
TC02000444.hg.1	8.73E-04	3.1203914	up	7.235683	7.673353	7.417935	5.961246	5.904496	5.53605	100874291	ALMS1-IT1	ENST00000441587	ALMS1 intronic transcript 1 (non-protein coding)	main	---	GO:0006351 // GO:0006355	transcription, DNA-dependent // regulation of transcription, DNA-dependent	GO:0005634	nucleus	GO:0000976 // GO:0003700 // GO:0003677 // GO:0043565	transcription regulatory region sequence-specific DNA binding // sequence-specific DNA binding transcription factor activity // DNA binding // sequence-specific DNA binding	Coding	ENSEMBL	havana:sense_intronic chromosome:GRCh37:2:73683891:73686611:1 gene:ENSG00000230002 gene_biotype:sense_intronic transcript_biotype:sense_intronic	ENST00000441587	NonCoding	chr2	73684230	73686609	+	---	---	A6NLW8	TC19001894.hg.1	Hs.585857
TC02000455.hg.1	0.00987944	2.431548	up	7.339925	6.886892	7.425629	5.618083	5.826947	6.361789	---	---	---	---	main	---	GO:0006351 // GO:0006355	transcription, DNA-dependent // regulation of transcription, DNA-dependent	GO:0005634	nucleus	GO:0003677 // GO:0008270 // GO:0003676 // GO:0046872	DNA binding // zinc ion binding // nucleic acid binding // metal ion binding	Coding	ENSEMBL	ncrna:snRNA chromosome:GRCh37:2:74546526:74546628:1 gene:ENSG00000252214 gene_biotype:snRNA transcript_biotype:snRNA	ENST00000516405	NonCoding/snRNA	chr2	74546526	74546628	+	---	---	Q6DD87	TC19001883.hg.1	Hs.397153
TC02000477.hg.1	0.013466335	2.199396	up	5.669274	5.610678	4.908093	4.164637	4.128172	4.483916	---	RNA5SP98	ENST00000363158	RNA, 5S ribosomal pseudogene 98	main	---	GO:0006470 // GO:0006915 // GO:0006470 // GO:0016311 // GO:0035335	protein dephosphorylation // apoptotic process // protein dephosphorylation // dephosphorylation // peptidyl-tyrosine dephosphorylation	GO:0005634 // GO:0005730 // GO:0005737 // GO:0005739 // GO:0005887 // GO:0005737 // GO:0016020 // GO:0016021	nucleus // nucleolus // cytoplasm // mitochondrion // integral to plasma membrane // cytoplasm // membrane // integral to membrane	GO:0005001 // GO:0005515 // GO:0004721 // GO:0004725 // GO:0016787 // GO:0016791	transmembrane receptor protein tyrosine phosphatase activity // protein binding // phosphoprotein phosphatase activity // protein tyrosine phosphatase activity // hydrolase activity // phosphatase activity	Coding	ENSEMBL	ncrna:rRNA chromosome:GRCh37:2:77000035:77000171:1 gene:ENSG00000200028 gene_biotype:rRNA transcript_biotype:rRNA	ENST00000363158	NonCoding/rRNA	chr2	77000035	77000171	+	---	---	Q9HD43	TC19001862.hg.1	Hs.179770
TC02000485.hg.1	0.001427131	2.5930903	up	5.665329	5.941722	5.884998	4.690215	4.166565	4.511251	---	---	---	---	main	---	GO:0006952	defense response	---	---	GO:0005524 // GO:0000166	ATP binding // nucleotide binding	Coding	ENSEMBL	ncrna:snRNA chromosome:GRCh37:2:79109573:79109678:1 gene:ENSG00000202423 gene_biotype:snRNA transcript_biotype:snRNA	ENST00000365553	NonCoding/snRNA	chr2	79109573	79109678	+	---	---	Q8WX94	TC19001853.hg.1	Hs.351118
TC02000486.hg.1	0.008796298	3.3594692	up	8.942917	10.04001	10.01421	8.031786	7.853493	7.86716	---	---	---	---	main	---	---	---	---	---	---	---	Coding	ENSEMBL	ncrna:snRNA chromosome:GRCh37:2:79109754:79109860:1 gene:ENSG00000200048 gene_biotype:snRNA transcript_biotype:snRNA	ENST00000363178	NonCoding/snRNA	chr2	79109754	79109860	+	---	---	---	TC19001852.hg.1	---
TC02000492.hg.1	0.029460482	2.099129	up	7.299288	7.423172	6.845032	5.578834	6.373633	6.405651	---	---	---	---	main	---	---	---	---	---	---	---	Coding	ENSEMBL	ncrna:snRNA chromosome:GRCh37:2:82495736:82495830:1 gene:ENSG00000252897 gene_biotype:snRNA transcript_biotype:snRNA	ENST00000517088	NonCoding/snRNA	chr2	82495736	82495830	+	---	---	---	TC19001846.hg.1	---
TC02000495.hg.1	0.001399038	10.062367	up	10.19127	10.35357	9.703208	6.442886	6.315259	7.49721	---	---	---	---	main	---	GO:0002578 // GO:0002666 // GO:0002767 // GO:0002767 // GO:0002774 // GO:0006955 // GO:0006968 // GO:0007165 // GO:0007165 // GO:0007166 // GO:0007267 // GO:0032755 // GO:0034113 // GO:0042102 // GO:0042130 // GO:0042130 // GO:0045591 // GO:0050776 // GO:0051926 // GO:0071222 // GO:2001198	negative regulation of antigen processing and presentation // positive regulation of T cell tolerance induction // immune response-inhibiting cell surface receptor signaling pathway // immune response-inhibiting cell surface receptor signaling pathway // Fc receptor mediated inhibitory signaling pathway // immune response // cellular defense response // signal transduction // signal transduction …	GO:0005615 // GO:0005737 // GO:0005886 // GO:0005887 // GO:0009986 // GO:0016020 // GO:0005887 // GO:0016020 // GO:0016021	extracellular space // cytoplasm // plasma membrane // integral to plasma membrane // cell surface // membrane // integral to plasma membrane // membrane // integral to membrane	GO:0004872 // GO:0005515 // GO:0008157 // GO:0023029 // GO:0032396 // GO:0032396 // GO:0042288 // GO:0042288 // GO:0050839	receptor activity // protein binding // protein phosphatase 1 binding // MHC class Ib protein binding // inhibitory MHC class I receptor activity // inhibitory MHC class I receptor activity // MHC class I protein binding // MHC class I protein binding // cell adhesion molecule binding	Coding	ENSEMBL	ncrna:snRNA chromosome:GRCh37:2:83884859:83884966:1 gene:ENSG00000199295 gene_biotype:snRNA transcript_biotype:snRNA	ENST00000362425	NonCoding/snRNA	chr2	83884859	83884966	+	---	---	Q8N423	TC19001842.hg.1	Hs.655652
TC02000521.hg.1	1.24E-04	6.025521	up	10.45313	10.02541	10.56643	7.633599	7.802386	7.835727	692225	SNORD94	NR_004378	small nucleolar RNA, C/D box 94	main	2p11.2	GO:0006351 // GO:0006355	transcription, DNA-dependent // regulation of transcription, DNA-dependent	GO:0005634 // GO:0005622	nucleus // intracellular	GO:0003677 // GO:0008270 // GO:0003676 // GO:0046872	DNA binding // zinc ion binding // nucleic acid binding // metal ion binding	Coding	RefSeq	Homo sapiens small nucleolar RNA, C/D box 94 (SNORD94), small nucleolar RNA.	NR_004378	NonCoding/snoRNA	chr2	86362993	86363129	+	---	---	Q86XU0	TC19001815.hg.1	Hs.20506
TC02000562.hg.1	0.002537761	2.4721735	up	6.640867	6.41606	6.355772	5.440163	4.844335	5.210861	---	RNA5SP100	ENST00000410903	RNA, 5S ribosomal pseudogene 100	main	---	---	---	GO:0016021 // GO:0016020	integral to membrane // membrane	---	---	Coding	ENSEMBL	ncrna:rRNA chromosome:GRCh37:2:91862883:91862992:1 gene:ENSG00000222835 gene_biotype:rRNA transcript_biotype:rRNA	ENST00000410903	NonCoding/rRNA	chr2	91862883	91862992	+	---	---	Q8NHS1	TC19001775.hg.1	Hs.720536
TC02000601.hg.1	2.08E-04	6.1991606	up	9.967301	10.2583	10.21643	7.233552	7.454561	7.8577	---	---	---	---	main	---	GO:0001736 // GO:0001843 // GO:0001942 // GO:0008589 // GO:0010172 // GO:0015031 // GO:0042384 // GO:0048704 // GO:0006810 // GO:0007275 // GO:0021513 // GO:0030030	establishment of planar polarity // neural tube closure // hair follicle development // regulation of smoothened signaling pathway // embryonic body morphogenesis // protein transport // cilium assembly // embryonic skeletal system morphogenesis // transport // multicellular organismal development // spinal cord dorsal/ventral patterning // cell projection organization	GO:0005737 // GO:0005856	cytoplasm // cytoskeleton	---	---	Coding	ENSEMBL	ncrna:snRNA chromosome:GRCh37:2:99398873:99399011:1 gene:ENSG00000201070 gene_biotype:snRNA transcript_biotype:snRNA	ENST00000364200	NonCoding/snRNA	chr2	99398873	99399011	+	---	---	Q9BT04	TC19001725.hg.1	Hs.288800
TC02000640.hg.1	0.03927996	2.8586059	up	7.027948	5.917247	7.31875	5.691915	4.776173	5.249922	---	---	---	---	main	---	GO:0000184 // GO:0006412 // GO:0006412 // GO:0006413 // GO:0006414 // GO:0006415 // GO:0006614 // GO:0010467 // GO:0016032 // GO:0016070 // GO:0016071 // GO:0019058 // GO:0019083 // GO:0044267 // GO:0006412	nuclear-transcribed mRNA catabolic process, nonsense-mediated decay // translation // translation // translational initiation // translational elongation // translational termination // SRP-dependent cotranslational protein targeting to membrane // gene expression // viral reproduction // RNA metabolic process // mRNA metabolic process // viral infectious cycle // viral transcription // cellular …	GO:0005829 // GO:0022625 // GO:0005622 // GO:0005737 // GO:0005840 // GO:0022625 // GO:0030529	cytosol // cytosolic large ribosomal subunit // intracellular // cytoplasm // ribosome // cytosolic large ribosomal subunit // ribonucleoprotein complex	GO:0003723 // GO:0003735 // GO:0003735 // GO:0003735	RNA binding // structural constituent of ribosome // structural constituent of ribosome // structural constituent of ribosome	Coding	ENSEMBL	ncrna:snoRNA chromosome:GRCh37:2:105349692:105349820:1 gene:ENSG00000207249 gene_biotype:snoRNA transcript_biotype:snoRNA	ENST00000384520	NonCoding/snoRNA	chr2	105349692	105349820	+	Ribosomal_Proteins	GenMAPP	Q07020	TC19001687.hg.1	Hs.515517
TC02000719.hg.1	1.87E-04	4.0131087	up	7.617163	7.978279	7.703462	5.601807	5.723465	5.959473	---	---	---	---	main	---	---	---	GO:0016021 // GO:0016020	integral to membrane // membrane	---	---	Coding	ENSEMBL	ncrna:snRNA chromosome:GRCh37:2:113844382:113844488:1 gene:ENSG00000201805 gene_biotype:snRNA transcript_biotype:snRNA	ENST00000364935	NonCoding/snRNA	chr2	113844382	113844488	+	---	---	Q6UY09	TC19001608.hg.1	Hs.689632
TC02000734.hg.1	0.011196941	2.5857341	up	6.585007	6.517115	6.535217	5.379745	4.571703	5.574168	---	---	---	---	main	---	GO:0007155	cell adhesion	GO:0016021 // GO:0016020	integral to membrane // membrane	---	---	Coding	ENSEMBL	ncrna:snRNA chromosome:GRCh37:2:114438688:114438794:1 gene:ENSG00000202427 gene_biotype:snRNA transcript_biotype:snRNA	ENST00000365557	NonCoding/snRNA	chr2	114438688	114438794	+	---	---	Q8NFZ8	TC19001592.hg.1	Hs.370984
TC02000766.hg.1	0.022762151	2.16688	up	7.755479	6.802254	7.320275	6.449287	6.110354	5.97151	---	---	---	---	main	---	---	---	---	---	---	---	Coding	ENSEMBL	havana:lincRNA chromosome:GRCh37:2:121935903:121940156:1 gene:ENSG00000236145 gene_biotype:lincRNA transcript_biotype:lincRNA	ENST00000432984	NonCoding/lincRNA	chr2	121935903	121940156	+	---	---	---	TC19001558.hg.1	---
TC02000767.hg.1	0.019543037	2.2674732	up	18.67989	18.62079	18.66586	17.14645	17.17772	18.09912	100151683	RNU4ATAC	NR_023343	RNA, U4atac small nuclear (U12-dependent splicing)	main	2q14.2	GO:0016266 // GO:0030311 // GO:0043687 // GO:0044267 // GO:0006486	O-glycan processing // poly-N-acetyllactosamine biosynthetic process // post-translational protein modification // cellular protein metabolic process // protein glycosylation	GO:0000139 // GO:0016021 // GO:0000139 // GO:0005794 // GO:0016020	Golgi membrane // integral to membrane // Golgi membrane // Golgi apparatus // membrane	GO:0008378 // GO:0016262 // GO:0016740 // GO:0016757	galactosyltransferase activity // protein N-acetylglucosaminyltransferase activity // transferase activity // transferase activity, transferring glycosyl groups	Coding	RefSeq	Homo sapiens RNA, U4atac small nuclear (U12-dependent splicing) (RNU4ATAC), small nuclear RNA.	NR_023343	NonCoding/snRNA	chr2	122288456	122288585	+	---	---	Q7Z7M8	TC19001556.hg.1	Hs.441681
TC02000773.hg.1	0.005244508	2.1537418	up	5.952671	6.124831	5.846331	4.963743	4.513546	5.126009	---	RNA5SP102	ENST00000516865	RNA, 5S ribosomal pseudogene 102	main	---	GO:0006805 // GO:0008202 // GO:0009804 // GO:0017144 // GO:0017144 // GO:0042738 // GO:0044281 // GO:0046226 // GO:0055114	xenobiotic metabolic process // steroid metabolic process // coumarin metabolic process // drug metabolic process // drug metabolic process // exogenous drug catabolic process // small molecule metabolic process // coumarin catabolic process // oxidation-reduction process	GO:0005789 // GO:0005881 // GO:0005783 // GO:0005789 // GO:0016020 // GO:0031090 // GO:0043231	endoplasmic reticulum membrane // cytoplasmic microtubule // endoplasmic reticulum // endoplasmic reticulum membrane // membrane // organelle membrane // intracellular membrane-bounded organelle	GO:0005506 // GO:0008389 // GO:0009055 // GO:0016712 // GO:0019899 // GO:0020037 // GO:0004497 // GO:0016491 // GO:0016705 // GO:0020037 // GO:0046872	iron ion binding // coumarin 7-hydroxylase activity // electron carrier activity // oxidoreductase activity, acting on paired donors, with incorporation or reduction of molecular oxygen, reduced flavin or flavoprotein as one donor, and incorporation of one atom of oxygen // enzyme binding // heme binding // monooxygenase activity // oxidoreductase activity // oxidoreductase activity, acting on pa…	Coding	ENSEMBL	ncrna:rRNA chromosome:GRCh37:2:125690492:125690597:1 gene:ENSG00000252674 gene_biotype:rRNA transcript_biotype:rRNA	ENST00000516865	NonCoding/rRNA	chr2	125690492	125690597	+	---	---	P11509	TC19001549.hg.1	Hs.250615
TC02000775.hg.1	0.028724022	2.4576116	up	6.111463	6.458293	6.235692	4.582427	4.611382	5.719866	---	---	---	---	main	---	---	---	---	---	---	---	Coding	ENSEMBL	ncrna:snoRNA chromosome:GRCh37:2:125886409:125886490:1 gene:ENSG00000201853 gene_biotype:snoRNA transcript_biotype:snoRNA	ENST00000364983	NonCoding/snoRNA	chr2	125886409	125886490	+	---	---	---	TC19001547.hg.1	---
TC02000781.hg.1	2.23E-04	10.088498	up	11.36466	11.49652	11.01659	8.210012	7.517902	8.145936	---	---	---	---	main	---	GO:0006351 // GO:0030308 // GO:0045893 // GO:0006355	transcription, DNA-dependent // negative regulation of cell growth // positive regulation of transcription, DNA-dependent // regulation of transcription, DNA-dependent	GO:0005634 // GO:0005634	nucleus // nucleus	GO:0005515	protein binding	Coding	ENSEMBL	ncrna:snRNA chromosome:GRCh37:2:128074449:128074555:1 gene:ENSG00000200250 gene_biotype:snRNA transcript_biotype:snRNA	ENST00000363380	NonCoding/snRNA	chr2	128074449	128074555	+	---	---	Q9UJW9	TC19001541.hg.1	Hs.515412
TC02000789.hg.1	0.003840352	4.864609	up	8.807999	8.969995	9.117878	6.503453	6.1536	7.391845	---	---	---	---	main	---	---	---	---	---	---	---	Coding	ENSEMBL	ncrna:snRNA chromosome:GRCh37:2:128602810:128602915:1 gene:ENSG00000202532 gene_biotype:snRNA transcript_biotype:snRNA	ENST00000365662	NonCoding/snRNA	chr2	128602810	128602915	+	---	---	---	TC19001533.hg.1	Hs.676497
TC02000817.hg.1	0.015084585	2.5191104	up	7.643862	8.489148	7.463617	6.526019	6.393825	6.678041	---	---	---	---	main	---	GO:0006915 // GO:0007157	apoptotic process // heterophilic cell-cell adhesion	GO:0005576 // GO:0005615 // GO:0005634 // GO:0005737	extracellular region // extracellular space // nucleus // cytoplasm	GO:0030246 // GO:0030246	carbohydrate binding // carbohydrate binding	Coding	ENSEMBL	ncrna:snRNA chromosome:GRCh37:2:131380411:131380517:1 gene:ENSG00000251757 gene_biotype:snRNA transcript_biotype:snRNA	ENST00000515948	NonCoding/snRNA	chr2	131380411	131380517	+	---	---	P47929	TC19001503.hg.1	Hs.702546
TC02000857.hg.1	0.015084585	2.5191104	up	7.643862	8.489148	7.463617	6.526019	6.393825	6.678041	---	---	---	---	main	---	GO:0000398 // GO:0006281 // GO:0006283 // GO:0006289 // GO:0006366 // GO:0006366 // GO:0006367 // GO:0006368 // GO:0006370 // GO:0008380 // GO:0010467 // GO:0016032 // GO:0022415 // GO:0050434 // GO:0006351	mRNA splicing, via spliceosome // DNA repair // transcription-coupled nucleotide-excision repair // nucleotide-excision repair // transcription from RNA polymerase II promoter // transcription from RNA polymerase II promoter // transcription initiation from RNA polymerase II promoter // transcription elongation from RNA polymerase II promoter // 7-methylguanosine mRNA capping // RNA splicing // g…	GO:0005634 // GO:0005654 // GO:0005665 // GO:0005634	nucleus // nucleoplasm // DNA-directed RNA polymerase II, core complex // nucleus	GO:0003677 // GO:0003899 // GO:0008270 // GO:0003676 // GO:0003899 // GO:0008270 // GO:0046872	DNA binding // DNA-directed RNA polymerase activity // zinc ion binding // nucleic acid binding // DNA-directed RNA polymerase activity // zinc ion binding // metal ion binding	Coding	ENSEMBL	ncrna:snRNA chromosome:GRCh37:2:132360363:132360469:1 gene:ENSG00000251956 gene_biotype:snRNA transcript_biotype:snRNA	ENST00000516147	NonCoding/snRNA	chr2	132360363	132360469	+	RNA_transcription_Reactome	GenMAPP	P36954	TC19001462.hg.1	Hs.47062
TC02000871.hg.1	0.001903351	2.0041769	up	5.605534	5.337105	5.604834	4.312246	4.667913	4.558283	---	---	---	---	main	---	---	---	GO:0005576 // GO:0005737	extracellular region // cytoplasm	---	---	Coding	ENSEMBL	ncrna:snRNA chromosome:GRCh37:2:134091401:134091502:1 gene:ENSG00000252688 gene_biotype:snRNA transcript_biotype:snRNA	ENST00000516879	NonCoding/snRNA	chr2	134091401	134091502	+	---	---	Q6UWP8	TC19001446.hg.1	Hs.433484
TC02000875.hg.1	0.00147871	2.3546276	up	8.288077	8.36666	8.72658	7.31461	7.057036	7.303174	---	MIR3679	NR_037450	microRNA 3679	main	---	---	---	---	---	---	---	Coding	RefSeq	Homo sapiens microRNA 3679 (MIR3679), microRNA.	NR_037450	NonCoding/miRNA	chr2	134884696	134884763	+	---	---	---	TC19001442.hg.1	---
TC02000880.hg.1	0.001038714	5.430629	up	17.25407	17.24053	17.15545	14.78438	14.27815	15.26416	---	---	---	---	main	---	---	---	---	---	---	---	Coding	ENSEMBL	ncrna:snoRNA chromosome:GRCh37:2:135894198:135894325:1 gene:ENSG00000208308 gene_biotype:snoRNA transcript_biotype:snoRNA	ENST00000385573	NonCoding/snoRNA	chr2	135894198	135894325	+	---	---	---	TC19001437.hg.1	---
TC02000922.hg.1	0.003043669	3.7217038	up	6.704348	6.293115	6.976917	4.329467	4.918852	5.038173	---	---	---	---	main	---	GO:0006811 // GO:0006865 // GO:0007596 // GO:0015804 // GO:0015825 // GO:0042941 // GO:0042942 // GO:0050900 // GO:0055085 // GO:0003333 // GO:0006810 // GO:0006865 // GO:0015804	ion transport // amino acid transport // blood coagulation // neutral amino acid transport // L-serine transport // D-alanine transport // D-serine transport // leukocyte migration // transmembrane transport // amino acid transmembrane transport // transport // amino acid transport // neutral amino acid transport	GO:0005886 // GO:0005887 // GO:0016020 // GO:0005887 // GO:0016020 // GO:0016021	plasma membrane // integral to plasma membrane // membrane // integral to plasma membrane // membrane // integral to membrane	GO:0015175 // GO:0015194 // GO:0015171 // GO:0015175	neutral amino acid transmembrane transporter activity // L-serine transmembrane transporter activity // amino acid transmembrane transporter activity // neutral amino acid transmembrane transporter activity	Coding	ENSEMBL	ncrna:snRNA chromosome:GRCh37:2:148165910:148166016:1 gene:ENSG00000207225 gene_biotype:snRNA transcript_biotype:snRNA	ENST00000384496	NonCoding/snRNA	chr2	148165910	148166016	+	---	---	Q9NS82	TC19001395.hg.1	Hs.58679
TC02000948.hg.1	3.59E-04	2.6217074	up	6.787509	6.490601	6.419074	5.106464	5.14387	5.275331	---	---	---	---	main	---	---	---	---	---	---	---	Coding	ENSEMBL	ncrna:snRNA chromosome:GRCh37:2:156186933:156187039:1 gene:ENSG00000206718 gene_biotype:snRNA transcript_biotype:snRNA	ENST00000383991	NonCoding/snRNA	chr2	156186933	156187039	+	---	---	---	TC19001368.hg.1	---
TC02000956.hg.1	0.001780552	3.9432955	up	5.767926	5.899041	6.09838	3.895988	3.534926	4.396227	---	---	---	---	main	---	---	---	---	---	---	---	Coding	ENSEMBL	ncrna:snRNA chromosome:GRCh37:2:158769284:158769397:1 gene:ENSG00000251980 gene_biotype:snRNA transcript_biotype:snRNA	ENST00000516171	NonCoding/snRNA	chr2	158769284	158769397	+	---	---	---	TC19001360.hg.1	---
TC02000981.hg.1	0.007393245	2.4799604	up	6.584226	7.113081	6.27172	5.518938	5.294495	5.224645	---	---	---	---	main	---	---	---	---	---	---	---	Coding	ENSEMBL	ncrna:snRNA chromosome:GRCh37:2:164145505:164145606:1 gene:ENSG00000200902 gene_biotype:snRNA transcript_biotype:snRNA	ENST00000364032	NonCoding/snRNA	chr2	164145505	164145606	+	---	---	---	TC19001336.hg.1	---
TC02000983.hg.1	2.56E-04	2.1777833	up	7.84321	8.006281	7.81621	6.628277	6.857128	6.811715	---	RNA5SP110	ENST00000362638	RNA, 5S ribosomal pseudogene 110	main	---	---	---	---	---	---	---	Coding	ENSEMBL	ncrna:rRNA chromosome:GRCh37:2:165714942:165715056:1 gene:ENSG00000199508 gene_biotype:rRNA transcript_biotype:rRNA	ENST00000362638	NonCoding/rRNA	chr2	165714942	165715056	+	---	---	---	TC19001334.hg.1	---
TC02001008.hg.1	0.005336465	2.5508084	up	7.142285	6.529655	6.326178	5.299728	5.3456	5.299925	---	---	---	---	main	---	---	---	---	---	---	---	Coding	ENSEMBL	ncrna:snoRNA chromosome:GRCh37:2:170672789:170672888:1 gene:ENSG00000252981 gene_biotype:snoRNA transcript_biotype:snoRNA	ENST00000517172	NonCoding/snoRNA	chr2	170672789	170672888	+	---	---	---	TC19001311.hg.1	---
TC02001042.hg.1	0.040305912	2.145908	up	6.278563	6.152977	6.922282	5.5789	4.790943	5.679212	---	---	---	---	main	---	GO:0002737 // GO:0006959 // GO:0007165 // GO:0007267 // GO:0007275 // GO:0008283 // GO:0009615 // GO:0030308 // GO:0030336 // GO:0032956 // GO:0034341 // GO:0035455 // GO:0035456 // GO:0042113 // GO:0043123 // GO:0045071 // GO:0045087 // GO:0051607 // GO:1901253 // GO:0009615 // GO:0032956 // GO:0034341 // GO:0035455 // GO:0035456 // GO:0045071 // GO:0045087 // GO:0051607 // GO:1901253	negative regulation of plasmacytoid dendritic cell cytokine production // humoral immune response // signal transduction // cell-cell signaling // multicellular organismal development // cell proliferation // response to virus // negative regulation of cell growth // negative regulation of cell migration // regulation of actin cytoskeleton organization // response to interferon-gamma // response …	GO:0005737 // GO:0005770 // GO:0005794 // GO:0005886 // GO:0005887 // GO:0009986 // GO:0016324 // GO:0031225 // GO:0044459 // GO:0045121 // GO:0005622 // GO:0005737 // GO:0005768 // GO:0005886 // GO:0009986 // GO:0016020 // GO:0016021 // GO:0016324	cytoplasm // late endosome // Golgi apparatus // plasma membrane // integral to plasma membrane // cell surface // apical plasma membrane // anchored to membrane // plasma membrane part // membrane raft // intracellular // cytoplasm // endosome // plasma membrane // cell surface // membrane // integral to membrane // apical plasma membrane	GO:0004871 // GO:0005515 // GO:0008191 // GO:0042803	signal transducer activity // protein binding // metalloendopeptidase inhibitor activity // protein homodimerization activity	Coding	ENSEMBL	ncrna:misc_RNA chromosome:GRCh37:2:175842531:175842625:1 gene:ENSG00000201425 gene_biotype:misc_RNA transcript_biotype:misc_RNA	ENST00000364555	NonCoding/misc_RNA	chr2	175842531	175842625	+	---	---	Q10589	TC19001275.hg.1	Hs.118110
TC02001044.hg.1	3.06E-04	5.643929	up	7.420913	7.894924	7.722374	5.065843	4.978361	5.503907	---	---	---	---	main	---	GO:0034220 // GO:0055085	ion transmembrane transport // transmembrane transport	GO:0005622 // GO:0005886 // GO:0016021 // GO:0005886 // GO:0016020	intracellular // plasma membrane // integral to membrane // plasma membrane // membrane	GO:0005229	intracellular calcium activated chloride channel activity	Coding	ENSEMBL	ncrna:snRNA chromosome:GRCh37:2:175894497:175894605:1 gene:ENSG00000199827 gene_biotype:snRNA transcript_biotype:snRNA	ENST00000362957	NonCoding/snRNA	chr2	175894497	175894605	+	---	---	Q9HCE9	TC19001273.hg.1	Hs.590990
TC02001068.hg.1	7.43E-04	6.1983576	up	7.968234	7.871132	8.677164	5.508435	5.342456	5.76998	---	---	---	---	main	---	GO:0008150 // GO:0008152	biological_process // metabolic process	GO:0005575 // GO:0016021 // GO:0016020	cellular_component // integral to membrane // membrane	GO:0000287 // GO:0003674 // GO:0016740 // GO:0030976 // GO:0003824 // GO:0046872	magnesium ion binding // molecular_function // transferase activity // thiamine pyrophosphate binding // catalytic activity // metal ion binding	Coding	ENSEMBL	ncrna:snRNA chromosome:GRCh37:2:178903629:178903731:1 gene:ENSG00000206788 gene_biotype:snRNA transcript_biotype:snRNA	ENST00000384061	NonCoding/snRNA	chr2	178903629	178903731	+	---	---	A1L0T0	TC19001249.hg.1	Hs.78880
TC02001070.hg.1	5.58E-04	4.644153	up	9.721487	9.391721	9.352937	7.062098	7.110208	7.647593	---	RNU5E-9P	ENST00000411164	RNA, U5E small nuclear 9, pseudogene	main	---	GO:0007165 // GO:0007186 // GO:0007608 // GO:0050896 // GO:0050911	signal transduction // G-protein coupled receptor signaling pathway // sensory perception of smell // response to stimulus // detection of chemical stimulus involved in sensory perception of smell	GO:0005886 // GO:0016021 // GO:0005886 // GO:0016020	plasma membrane // integral to membrane // plasma membrane // membrane	GO:0004930 // GO:0004984 // GO:0004871	G-protein coupled receptor activity // olfactory receptor activity // signal transducer activity	Coding	ENSEMBL	ncrna:snRNA chromosome:GRCh37:2:179007275:179007378:1 gene:ENSG00000223096 gene_biotype:snRNA transcript_biotype:snRNA	ENST00000411164	NonCoding/snRNA	chr2	179007275	179007378	+	---	---	O14581	TC19001247.hg.1	Hs.247717
TC02001088.hg.1	0.004196455	2.1158366	up	6.595491	6.847058	6.728154	5.661359	5.340354	5.925307	---	RNA5SP113	ENST00000410486	RNA, 5S ribosomal pseudogene 113	main	---	---	---	GO:0005576 // GO:0005737	extracellular region // cytoplasm	---	---	Coding	ENSEMBL	ncrna:rRNA chromosome:GRCh37:2:182913549:182913632:1 gene:ENSG00000222418 gene_biotype:rRNA transcript_biotype:rRNA	ENST00000410486	NonCoding/rRNA	chr2	182913549	182913632	+	---	---	Q6SPF0	TC19001230.hg.1	Hs.140309
TC02001091.hg.1	8.89E-04	3.1333027	up	9.556805	10.02825	10.00331	8.257445	8.016182	8.371683	---	---	---	---	main	---	GO:0006955 // GO:0006351 // GO:0006355	immune response // transcription, DNA-dependent // regulation of transcription, DNA-dependent	GO:0005634	nucleus	GO:0003677 // GO:0003705 // GO:0005515	DNA binding // RNA polymerase II distal enhancer sequence-specific DNA binding transcription factor activity // protein binding	Coding	ENSEMBL	ncrna:snRNA chromosome:GRCh37:2:183738569:183738675:1 gene:ENSG00000207178 gene_biotype:snRNA transcript_biotype:snRNA	ENST00000384449	NonCoding/snRNA	chr2	183738569	183738675	+	---	---	P22670	TC19001227.hg.1	Hs.655215
TC02001125.hg.1	2.82E-05	7.395114	up	9.205208	8.879097	8.954842	6.211443	5.942542	6.225446	---	---	---	---	main	---	---	---	---	---	---	---	Coding	ENSEMBL	ncrna:snRNA chromosome:GRCh37:2:191986676:191986782:1 gene:ENSG00000207402 gene_biotype:snRNA transcript_biotype:snRNA	ENST00000384671	NonCoding/snRNA	chr2	191986676	191986782	+	---	---	---	TC19001191.hg.1	---
TC02001137.hg.1	3.92E-04	4.060456	up	8.059123	7.678719	7.505461	5.826973	5.557627	5.79378	---	---	---	---	main	---	---	---	GO:0016021 // GO:0030133 // GO:0016020	integral to membrane // transport vesicle // membrane	---	---	Coding	ENSEMBL	ncrna:snRNA chromosome:GRCh37:2:196378760:196378866:1 gene:ENSG00000202206 gene_biotype:snRNA transcript_biotype:snRNA	ENST00000365336	NonCoding/snRNA	chr2	196378760	196378866	+	---	---	Q9BWQ6	TC19001176.hg.1	Hs.720136
TC02001145.hg.1	0.002291923	5.992688	up	17.85646	17.44629	17.19998	14.8	14.43066	15.52246	---	---	---	---	main	---	---	---	---	---	---	---	Coding	ENSEMBL	[retired] ncrna:snoRNA chromosome:GRCh37:2:198266282:198266315:1 gene:ENSG00000238956 gene_biotype:snoRNA transcript_biotype:snoRNA	ENST00000459234	NonCoding/snoRNA	chr2	198266282	198266315	+	---	---	---	TC19001168.hg.1	---
TC02001146.hg.1	0.005901786	2.5419192	up	6.869784	7.294556	7.277606	5.7444	5.469506	6.190287	---	---	---	---	main	---	GO:0045664 // GO:0003376 // GO:0007165 // GO:0007186	regulation of neuron differentiation // sphingosine-1-phosphate signaling pathway // signal transduction // G-protein coupled receptor signaling pathway	GO:0005886 // GO:0016021 // GO:0005886 // GO:0016020	plasma membrane // integral to membrane // plasma membrane // membrane	GO:0038036 // GO:0004871 // GO:0004930	sphingosine-1-phosphate receptor activity // signal transducer activity // G-protein coupled receptor activity	Coding	ENSEMBL	ncrna:snoRNA chromosome:GRCh37:2:198269442:198269578:1 gene:ENSG00000202434 gene_biotype:snoRNA transcript_biotype:snoRNA	ENST00000365564	NonCoding/snoRNA	chr2	198269442	198269578	+	S1P_Signaling	GenMAPP	Q9H228	TC19001167.hg.1	Hs.501561
TC02001147.hg.1	0.001295339	6.678161	up	9.532347	9.766243	9.542574	6.679294	6.42241	7.521106	---	---	---	---	main	---	GO:0001701 // GO:0006351 // GO:0006355 // GO:0010499 // GO:0016567 // GO:0016567 // GO:0045604 // GO:0071353	in utero embryonic development // transcription, DNA-dependent // regulation of transcription, DNA-dependent // proteasomal ubiquitin-independent protein catabolic process // protein ubiquitination // protein ubiquitination // regulation of epidermal cell differentiation // cellular response to interleukin-4	GO:0005634 // GO:0005730 // GO:0005737 // GO:0005783 // GO:0005813 // GO:0030496 // GO:0031463 // GO:0005634 // GO:0005737	nucleus // nucleolus // cytoplasm // endoplasmic reticulum // centrosome // midbody // Cul3-RING ubiquitin ligase complex // nucleus // cytoplasm	GO:0005515	protein binding	Coding	ENSEMBL	ncrna:snRNA chromosome:GRCh37:2:198312469:198312575:1 gene:ENSG00000206836 gene_biotype:snRNA transcript_biotype:snRNA	ENST00000384109	NonCoding/snRNA	chr2	198312469	198312575	+	---	---	Q14145	TC19001166.hg.1	Hs.465870
TC02001160.hg.1	0.014241236	2.1961336	up	9.05773	8.999505	9.76404	7.945459	8.112813	8.358106	---	---	---	---	main	---	GO:0009306	protein secretion	GO:0005576 // GO:0030054 // GO:0045202 // GO:0005576 // GO:0032281	extracellular region // cell junction // synapse // extracellular region // alpha-amino-3-hydroxy-5-methyl-4-isoxazolepropionic acid selective glutamate receptor complex	---	---	Coding	ENSEMBL	ncrna:misc_RNA chromosome:GRCh37:2:201237898:201237992:1 gene:ENSG00000201649 gene_biotype:misc_RNA transcript_biotype:misc_RNA	ENST00000364779	NonCoding/misc_RNA	chr2	201237898	201237992	+	---	---	O95897	TC19001155.hg.1	Hs.169743
TC02001165.hg.1	0.001214304	4.6367297	up	9.965083	10.29915	9.578722	7.655886	7.48271	8.065038	---	---	---	---	main	---	GO:0006351 // GO:0006355	transcription, DNA-dependent // regulation of transcription, DNA-dependent	GO:0005634 // GO:0005622	nucleus // intracellular	GO:0003677 // GO:0008270 // GO:0003676 // GO:0046872	DNA binding // zinc ion binding // nucleic acid binding // metal ion binding	Coding	ENSEMBL	ncrna:snRNA chromosome:GRCh37:2:201640307:201640473:1 gene:ENSG00000201737 gene_biotype:snRNA transcript_biotype:snRNA	ENST00000364867	NonCoding/snRNA	chr2	201640307	201640473	+	---	---	Q8N587	TC19001150.hg.1	Hs.720081
TC02001167.hg.1	5.94E-04	12.412964	up	19.37217	19.36892	19.37007	15.67737	15.1297	16.40276	100873740	RNU6-31P	ENST00000384388	RNA, U6 small nuclear 31, pseudogene	main	---	GO:0006351 // GO:0006355	transcription, DNA-dependent // regulation of transcription, DNA-dependent	GO:0005634 // GO:0005622	nucleus // intracellular	GO:0003677 // GO:0008270 // GO:0003676 // GO:0046872	DNA binding // zinc ion binding // nucleic acid binding // metal ion binding	Coding	ENSEMBL	ncrna:snRNA chromosome:GRCh37:2:201694732:201694839:1 gene:ENSG00000207116 gene_biotype:snRNA transcript_biotype:snRNA	ENST00000384388	NonCoding/snRNA	chr2	201694732	201694839	+	---	---	Q9BUY5	TC19001148.hg.1	Hs.594011
TC02001189.hg.1	0.002726113	7.878779	up	14.24126	13.74005	13.43444	10.34096	10.5538	11.58707	692110	SNORD70	NR_003058	small nucleolar RNA, C/D box 70	main	2q33.1	GO:0006626 // GO:0044267 // GO:0006810 // GO:0006886 // GO:0015031	protein targeting to mitochondrion // cellular protein metabolic process // transport // intracellular protein transport // protein transport	GO:0005739 // GO:0005743 // GO:0005759 // GO:0005739 // GO:0005743 // GO:0016020	mitochondrion // mitochondrial inner membrane // mitochondrial matrix // mitochondrion // mitochondrial inner membrane // membrane	GO:0005515 // GO:0005524 // GO:0015450 // GO:0000166	protein binding // ATP binding // P-P-bond-hydrolysis-driven protein transmembrane transporter activity // nucleotide binding	Coding	RefSeq	Homo sapiens small nucleolar RNA, C/D box 70 (SNORD70), small nucleolar RNA.	NR_003058	NonCoding/snoRNA	chr2	203141154	203141241	+	---	---	O43615	TC19001124.hg.1	Hs.465784
TC02001190.hg.1	7.17E-06	7.157007	up	11.70514	11.7648	11.70966	8.713699	9.027381	8.920448	100113392	SNORD11B	NR_003694	small nucleolar RNA, C/D box 11B	main	2q33.1	---	---	GO:0016021 // GO:0016020 // GO:0031224	integral to membrane // membrane // intrinsic to membrane	---	---	Coding	RefSeq	Homo sapiens small nucleolar RNA, C/D box 11B (SNORD11B), small nucleolar RNA.	NR_003694	NonCoding/snoRNA	chr2	203156040	203156151	+	---	---	P60606	TC19001123.hg.1	Hs.657978
TC02001191.hg.1	8.59E-05	9.109863	up	12.6863	12.75968	12.74991	9.161466	9.807625	9.664515	692058	SNORD11	NR_003031	small nucleolar RNA, C/D box 11	main	2q33.1	---	---	---	---	---	---	Coding	RefSeq	Homo sapiens small nucleolar RNA, C/D box 11 (SNORD11), small nucleolar RNA.	NR_003031	NonCoding/snoRNA	chr2	203157772	203157859	+	---	---	F5GXD2	TC19001122.hg.1	Hs.692085
TC02001200.hg.1	0.036460474	3.349008	up	5.633437	7.24119	7.342311	4.820247	4.977011	5.188479	---	---	---	---	main	---	GO:0016559 // GO:0044375 // GO:0016559	peroxisome fission // regulation of peroxisome size // peroxisome fission	GO:0005777 // GO:0005779 // GO:0031231 // GO:0043234 // GO:0005777 // GO:0005778 // GO:0016020 // GO:0016021	peroxisome // integral to peroxisomal membrane // intrinsic to peroxisomal membrane // protein complex // peroxisome // peroxisomal membrane // membrane // integral to membrane	GO:0005515	protein binding	Coding	ENSEMBL	ncrna:snRNA chromosome:GRCh37:2:204646760:204646866:1 gene:ENSG00000206970 gene_biotype:snRNA transcript_biotype:snRNA	ENST00000384243	NonCoding/snRNA	chr2	204646760	204646866	+	---	---	Q96HA9	TC19001113.hg.1	Hs.515100
TC02001207.hg.1	3.60E-04	2.6722863	up	7.627074	7.268212	7.383376	6.058751	5.871114	6.094573	---	---	---	---	main	---	GO:0007165 // GO:0007166 // GO:0007186 // GO:0007186 // GO:0007218	signal transduction // cell surface receptor signaling pathway // G-protein coupled receptor signaling pathway // G-protein coupled receptor signaling pathway // neuropeptide signaling pathway	GO:0005886 // GO:0016020 // GO:0016021 // GO:0016021	plasma membrane // membrane // integral to membrane // integral to membrane	GO:0004871 // GO:0004888 // GO:0004930 // GO:0004930 // GO:0005509	signal transducer activity // transmembrane signaling receptor activity // G-protein coupled receptor activity // G-protein coupled receptor activity // calcium ion binding	Coding	ENSEMBL	ncrna:misc_RNA chromosome:GRCh37:2:206765354:206765682:1 gene:ENSG00000201875 gene_biotype:misc_RNA transcript_biotype:misc_RNA	ENST00000365005	NonCoding/misc_RNA	chr2	206765354	206765682	+	---	---	Q86SQ3	TC19001106.hg.1	Hs.688043
TC02001213.hg.1	0.006186563	3.2151434	up	11.37541	11.44204	11.40461	9.651487	9.209286	10.30664	26798	SNORD51	NR_002589	small nucleolar RNA, C/D box 51	main	2q33	---	---	---	---	---	---	Coding	RefSeq	Homo sapiens small nucleolar RNA, C/D box 51 (SNORD51), small nuclear RNA.	NR_002589	NonCoding/snRNA	chr2	207026605	207026678	+	---	---	---	TC19001100.hg.1	---
TC02001248.hg.1	0.003957227	3.2284842	up	9.920572	9.727687	9.862453	8.082857	7.700196	8.655089	---	RNA5SP119	ENST00000362715	RNA, 5S ribosomal pseudogene 119	main	---	GO:0008150	biological_process	GO:0005575 // GO:0005634 // GO:0005730 // GO:0005737 // GO:0005815 // GO:0005634 // GO:0005856	cellular_component // nucleus // nucleolus // cytoplasm // microtubule organizing center // nucleus // cytoskeleton	GO:0003674 // GO:0005515	molecular_function // protein binding	Coding	ENSEMBL	ncrna:rRNA chromosome:GRCh37:2:212400378:212400494:1 gene:ENSG00000199585 gene_biotype:rRNA transcript_biotype:rRNA	ENST00000362715	NonCoding/rRNA	chr2	212400378	212400494	+	---	---	Q9BZV1	TC19001063.hg.1	Hs.435255
TC02001255.hg.1	4.15E-05	3.0166771	up	13.58184	13.63127	13.71808	11.92605	12.05176	12.1745	---	---	---	---	main	---	---	---	GO:0005576	extracellular region	---	---	Coding	ENSEMBL	ncrna:snoRNA chromosome:GRCh37:2:215711671:215711805:1 gene:ENSG00000207274 gene_biotype:snoRNA transcript_biotype:snoRNA	ENST00000384544	NonCoding/snoRNA	chr2	215711671	215711805	+	---	---	---	TC19001056.hg.1	---
TC02001366.hg.1	0.008158733	2.4815698	up	7.256176	6.788822	7.323474	6.152753	5.851849	5.430111	---	---	---	---	main	---	GO:0006351 // GO:0006355	transcription, DNA-dependent // regulation of transcription, DNA-dependent	GO:0005634 // GO:0005622	nucleus // intracellular	GO:0003677 // GO:0008270 // GO:0003676 // GO:0046872	DNA binding // zinc ion binding // nucleic acid binding // metal ion binding	Coding	ENSEMBL	ncrna:snoRNA chromosome:GRCh37:2:228752347:228752460:1 gene:ENSG00000252665 gene_biotype:snoRNA transcript_biotype:snoRNA	ENST00000516856	NonCoding/snoRNA	chr2	228752347	228752460	+	---	---	Q96HQ0	TC19000943.hg.1	Hs.744339
TC02001370.hg.1	0.017934037	2.89012	up	6.354369	7.326848	7.435942	5.284954	5.342289	5.896528	---	---	---	---	main	---	GO:0006351 // GO:0006355	transcription, DNA-dependent // regulation of transcription, DNA-dependent	GO:0005634 // GO:0005622	nucleus // intracellular	GO:0003677 // GO:0008270 // GO:0003676 // GO:0046872	DNA binding // zinc ion binding // nucleic acid binding // metal ion binding	Coding	ENSEMBL	ncrna:snRNA chromosome:GRCh37:2:230759062:230759169:1 gene:ENSG00000222344 gene_biotype:snRNA transcript_biotype:snRNA	ENST00000410412	NonCoding/snRNA	chr2	230759062	230759169	+	---	---	Q08ER8	TC19000938.hg.1	Hs.202544
TC02001373.hg.1	0.011713867	2.35935	up	7.264244	7.777112	6.81074	6.11186	5.983138	6.04193	---	---	---	---	main	---	GO:0000910 // GO:0006468 // GO:0007126 // GO:0008608 // GO:0016570 // GO:0032467 // GO:0051256 // GO:0006468 // GO:0007049 // GO:0007067 // GO:0016310 // GO:0051301	cytokinesis // protein phosphorylation // meiosis // attachment of spindle microtubules to kinetochore // histone modification // positive regulation of cytokinesis // spindle midzone assembly involved in mitosis // protein phosphorylation // cell cycle // mitosis // phosphorylation // cell division	GO:0000775 // GO:0000793 // GO:0005634 // GO:0005737 // GO:0005819 // GO:0030496 // GO:0030496 // GO:0032133 // GO:0051233 // GO:0005694 // GO:0005819 // GO:0005856	chromosome, centromeric region // condensed chromosome // nucleus // cytoplasm // spindle // midbody // midbody // chromosome passenger complex // spindle midzone // chromosome // spindle // cytoskeleton	GO:0004672 // GO:0004674 // GO:0004712 // GO:0005524 // GO:0000166 // GO:0004672 // GO:0016301 // GO:0016740 // GO:0016772	protein kinase activity // protein serine/threonine kinase activity // protein serine/threonine/tyrosine kinase activity // ATP binding // nucleotide binding // protein kinase activity // kinase activity // transferase activity // transferase activity, transferring phosphorus-containing groups	Coding	ENSEMBL	ncrna:snRNA chromosome:GRCh37:2:230838031:230838137:1 gene:ENSG00000206725 gene_biotype:snRNA transcript_biotype:snRNA	ENST00000383998	NonCoding/snRNA	chr2	230838031	230838137	+	---	---	Q9UQB9	TC19000935.hg.1	Hs.98338
TC02001378.hg.1	0.005907369	3.2546206	up	7.235336	6.422799	6.853651	4.716524	5.254638	5.433154	---	---	---	---	main	---	---	---	---	---	---	---	Coding	ENSEMBL	ncrna:snRNA chromosome:GRCh37:2:231451836:231451942:1 gene:ENSG00000199791 gene_biotype:snRNA transcript_biotype:snRNA	ENST00000362921	NonCoding/snRNA	chr2	231451836	231451942	+	---	---	---	TC19000931.hg.1	---
TC02001380.hg.1	0.003765043	3.27808	up	6.509861	6.874966	5.945292	4.565269	4.789579	4.836716	---	---	---	---	main	---	---	---	GO:0016021 // GO:0016020	integral to membrane // membrane	---	---	Coding	ENSEMBL	ncrna:snRNA chromosome:GRCh37:2:231616856:231616962:1 gene:ENSG00000201044 gene_biotype:snRNA transcript_biotype:snRNA	ENST00000364174	NonCoding/snRNA	chr2	231616856	231616962	+	---	---	P0DL12	TC19000929.hg.1	Hs.336588
TC02001387.hg.1	1.63E-04	2.5348039	up	7.122722	7.277935	7.143174	5.939165	5.67086	5.908181	---	---	---	---	main	---	---	---	---	---	---	---	Coding	ENSEMBL	ncrna:snRNA chromosome:GRCh37:2:231998176:231998344:1 gene:ENSG00000201574 gene_biotype:snRNA transcript_biotype:snRNA	ENST00000364704	NonCoding/snRNA	chr2	231998176	231998344	+	---	---	---	TC19000922.hg.1	Hs.549564
TC02001410.hg.1	7.86E-04	3.5790477	up	6.041635	6.245477	6.324214	4.004848	4.595614	4.492137	---	---	---	---	main	---	GO:0007275 // GO:0045087 // GO:0006952 // GO:2000482	multicellular organismal development // innate immune response // defense response // regulation of interleukin-8 secretion	GO:0005576 // GO:0005737 // GO:0016020	extracellular region // cytoplasm // membrane	GO:0005044	scavenger receptor activity	Coding	ENSEMBL	ncrna:snRNA chromosome:GRCh37:2:233647375:233647476:1 gene:ENSG00000252452 gene_biotype:snRNA transcript_biotype:snRNA	ENST00000516643	NonCoding/snRNA	chr2	233647375	233647476	+	---	---	A1L4H1	TC19000900.hg.1	Hs.554182
TC02001416.hg.1	2.98E-04	10.790981	up	13.27327	13.02949	13.18559	9.507448	9.39332	10.29232	677775	SCARNA5	NR_003008	small Cajal body-specific RNA 5	main	2q37.1	GO:0006351 // GO:0006355 // GO:0034773 // GO:0016568 // GO:0016571 // GO:0032259 // GO:0034770	transcription, DNA-dependent // regulation of transcription, DNA-dependent // histone H4-K20 trimethylation // chromatin modification // histone methylation // methylation // histone H4-K20 methylation	GO:0000780 // GO:0005634 // GO:0005694	condensed nuclear chromosome, centromeric region // nucleus // chromosome	GO:0005515 // GO:0042799 // GO:0008168 // GO:0016740 // GO:0018024	protein binding // histone methyltransferase activity (H4-K20 specific) // methyltransferase activity // transferase activity // histone-lysine N-methyltransferase activity	Coding	RefSeq	Homo sapiens small Cajal body-specific RNA 5 (SCARNA5), guide RNA.	NR_003008	NonCoding/guide_RNA	chr2	234184372	234184649	+	---	---	Q86Y97	TC19000894.hg.1	Hs.590982
TC02001417.hg.1	3.36E-04	8.351209	up	12.94654	12.55603	12.66807	9.617393	9.26648	10.10081	677772	SCARNA6	NR_003006	small Cajal body-specific RNA 6	main	2q37.1	---	---	---	---	---	---	Coding	RefSeq	Homo sapiens small Cajal body-specific RNA 6 (SCARNA6), guide RNA.	NR_003006	NonCoding/guide_RNA	chr2	234197322	234197587	+	---	---	---	TC19000893.hg.1	---
TC02001429.hg.1	0.014690344	2.531259	up	12.06854	11.87693	11.62395	10.73015	9.925744	10.89396	---	---	---	---	main	---	---	---	GO:0005576	extracellular region	---	---	Coding	ENSEMBL	ncrna:miRNA chromosome:GRCh37:2:236235002:236235095:1 gene:ENSG00000216002 gene_biotype:miRNA transcript_biotype:miRNA	ENST00000401183	NonCoding/miRNA	chr2	236235002	236235095	+	---	---	Q6ISS4	TC19000879.hg.1	Hs.43803
TC02001432.hg.1	2.68E-04	2.5738719	up	12.73064	12.55479	12.45795	11.34363	11.23803	11.0699	---	---	---	---	main	---	---	---	---	---	---	---	Coding	ENSEMBL	ncrna:miRNA chromosome:GRCh37:2:236480575:236480647:1 gene:ENSG00000221704 gene_biotype:miRNA transcript_biotype:miRNA	ENST00000408777	NonCoding/miRNA	chr2	236480575	236480647	+	---	---	---	TC19000876.hg.1	---
TC02001442.hg.1	0.001307628	4.3279223	up	7.843732	8.366122	8.371026	6.080629	5.738678	6.420548	---	---	---	---	main	---	GO:0006468 // GO:0007165 // GO:0007173 // GO:0007202 // GO:0007268 // GO:0007596 // GO:0007611 // GO:0007635 // GO:0008219 // GO:0008543 // GO:0016310 // GO:0030168 // GO:0031397 // GO:0032425 // GO:0035556 // GO:0042177 // GO:0043278 // GO:0043524 // GO:0045087 // GO:0046777 // GO:0048011 // GO:0048265 // GO:0060384 // GO:0006468 // GO:0006950 // GO:0007268 // GO:0016310 // GO:0043278 // GO:0043…	protein phosphorylation // signal transduction // epidermal growth factor receptor signaling pathway // activation of phospholipase C activity // synaptic transmission // blood coagulation // learning or memory // chemosensory behavior // cell death // fibroblast growth factor receptor signaling pathway // phosphorylation // platelet activation // negative regulation of protein ubiquitination // …	GO:0005634 // GO:0005829 // GO:0005829 // GO:0005886 // GO:0030054 // GO:0030425 // GO:0048471 // GO:0097060 // GO:0005737 // GO:0005829 // GO:0005886 // GO:0016020 // GO:0030425 // GO:0042995 // GO:0043005 // GO:0045202 // GO:0048471	nucleus // cytosol // cytosol // plasma membrane // cell junction // dendrite // perinuclear region of cytoplasm // synaptic membrane // cytoplasm // cytosol // plasma membrane // membrane // dendrite // cell projection // neuron projection // synapse // perinuclear region of cytoplasm	GO:0004672 // GO:0004697 // GO:0004698 // GO:0005524 // GO:0008270 // GO:0000166 // GO:0004672 // GO:0004674 // GO:0004697 // GO:0016301 // GO:0016740 // GO:0016772 // GO:0046872	protein kinase activity // protein kinase C activity // calcium-dependent protein kinase C activity // ATP binding // zinc ion binding // nucleotide binding // protein kinase activity // protein serine/threonine kinase activity // protein kinase C activity // kinase activity // transferase activity // transferase activity, transferring phosphorus-containing groups // metal ion binding	Coding	ENSEMBL	ncrna:snRNA chromosome:GRCh37:2:238471808:238471913:1 gene:ENSG00000222449 gene_biotype:snRNA transcript_biotype:snRNA	ENST00000410517	NonCoding/snRNA	chr2	238471808	238471913	+	G_Protein_Signaling // Wnt_signaling // Calcium_regulation_in_cardiac_cells	GenMAPP // GenMAPP // GenMAPP	P05129	TC19000866.hg.1	Hs.631564
TC02001454.hg.1	0.026082925	2.395938	up	6.062282	5.719038	6.834512	4.997793	4.649281	5.186988	---	---	---	---	main	---	---	---	---	---	---	---	Coding	ENSEMBL	ncrna:snRNA chromosome:GRCh37:2:239321283:239321386:1 gene:ENSG00000202099 gene_biotype:snRNA transcript_biotype:snRNA	ENST00000365229	NonCoding/snRNA	chr2	239321283	239321386	+	---	---	---	TC19000856.hg.1	---
TC02001482.hg.1	3.43E-04	3.5158262	up	13.78012	13.7626	13.76484	11.85229	11.74503	12.26865	---	RNA5SP122	ENST00000384457	RNA, 5S ribosomal pseudogene 122	main	---	---	---	---	---	---	---	Coding	ENSEMBL	ncrna:rRNA chromosome:GRCh37:2:242524383:242524490:1 gene:ENSG00000207186 gene_biotype:rRNA transcript_biotype:rRNA	ENST00000384457	NonCoding/rRNA	chr2	242524383	242524490	+	---	---	---	TC19000829.hg.1	---
TC02001509.hg.1	5.66E-04	2.022967	up	6.606036	6.886103	6.579026	5.72215	5.67085	5.62875	---	---	---	---	main	---	---	---	---	---	---	---	Coding	ENSEMBL	cdna:known chromosome:GRCh37:2:1550437:1623885:-1 gene:ENSG00000228613 gene_biotype:antisense transcript_biotype:antisense	ENST00000438247	NonCoding/antisense RNA	chr2	1550437	1623885	-	---	---	---	TC19000802.hg.1	Hs.373648
TC02001533.hg.1	0.006439534	2.6921685	up	7.719015	7.544358	7.384173	6.290666	5.616715	6.453857	---	---	---	---	main	---	---	---	---	---	---	---	Coding	ENSEMBL	ncrna:snoRNA chromosome:GRCh37:2:4874591:4874674:-1 gene:ENSG00000252238 gene_biotype:snoRNA transcript_biotype:snoRNA	ENST00000516429	NonCoding/snoRNA	chr2	4874591	4874674	-	---	---	---	TC19000778.hg.1	Hs.642300
TC02001546.hg.1	0.003299791	2.5875175	up	8.995184	8.723936	9.348417	7.733696	7.408796	7.810339	---	---	---	---	main	---	GO:0007186 // GO:0007165 // GO:0007186	G-protein coupled receptor signaling pathway // signal transduction // G-protein coupled receptor signaling pathway	GO:0005887 // GO:0016021 // GO:0005886 // GO:0016020	integral to plasma membrane // integral to membrane // plasma membrane // membrane	GO:0004930 // GO:0004982 // GO:0004871 // GO:0004930	G-protein coupled receptor activity // N-formyl peptide receptor activity // signal transducer activity // G-protein coupled receptor activity	Coding	ENSEMBL	ncrna:misc_RNA chromosome:GRCh37:2:7281358:7281675:-1 gene:ENSG00000223145 gene_biotype:misc_RNA transcript_biotype:misc_RNA	ENST00000411213	NonCoding/misc_RNA	chr2	7281358	7281675	-	---	---	O75388	TC19000766.hg.1	Hs.515555
TC02001559.hg.1	1.96E-04	6.095162	up	10.04827	10.28495	10.52002	7.46205	7.953261	7.614937	---	---	---	---	main	---	GO:0006355 // GO:0006366 // GO:0006369 // GO:0006398 // GO:0008334 // GO:0010467 // GO:0031124	regulation of transcription, DNA-dependent // transcription from RNA polymerase II promoter // termination of RNA polymerase II transcription // histone mRNA 3'-end processing // histone mRNA metabolic process // gene expression // mRNA 3'-end processing	GO:0005654 // GO:0015030 // GO:0005622 // GO:0005634	nucleoplasm // Cajal body // intracellular // nucleus	GO:0003677 // GO:0005515 // GO:0008270 // GO:0003676 // GO:0046872	DNA binding // protein binding // zinc ion binding // nucleic acid binding // metal ion binding	Coding	ENSEMBL	ncrna:snoRNA chromosome:GRCh37:2:9672371:9672474:-1 gene:ENSG00000238462 gene_biotype:snoRNA transcript_biotype:snoRNA	ENST00000459017	NonCoding/snoRNA	chr2	9672371	9672474	-	---	---	Q8WTR7	TC19000753.hg.1	Hs.440553
TC02001571.hg.1	9.01E-04	4.5826855	up	8.583721	9.41128	9.197744	6.853229	6.865221	6.885714	100302743	SNORA80B	NR_028374	small nucleolar RNA, H/ACA box 80B	main	2p25.1	---	---	GO:0005576 // GO:0005887 // GO:0016020 // GO:0016021	extracellular region // integral to plasma membrane // membrane // integral to membrane	GO:0005509	calcium ion binding	Coding	RefSeq	Homo sapiens small nucleolar RNA, H/ACA box 80B (SNORA80B), small nucleolar RNA.	NR_028374	NonCoding/snoRNA	chr2	10586840	10586975	-	---	---	O14669	TC19000740.hg.1	Hs.35101
TC02001581.hg.1	2.18E-04	6.31916	up	13.76812	13.61577	13.76105	11.00451	10.73249	11.42874	---	RNA5SP85	ENST00000365378	RNA, 5S ribosomal pseudogene 85	main	---	GO:0002639 // GO:0002920 // GO:0008285 // GO:0030886 // GO:0042832 // GO:0050688	positive regulation of immunoglobulin production // regulation of humoral immune response // negative regulation of cell proliferation // negative regulation of myeloid dendritic cell activation // defense response to protozoan // regulation of defense response to virus	GO:0001772 // GO:0016021 // GO:0016020	immunological synapse // integral to membrane // membrane	GO:0005515	protein binding	Coding	ENSEMBL	ncrna:rRNA chromosome:GRCh37:2:11701787:11701905:-1 gene:ENSG00000202248 gene_biotype:rRNA transcript_biotype:rRNA	ENST00000365378	NonCoding/rRNA	chr2	11701787	11701905	-	---	---	P11049	TC19000729.hg.1	Hs.166556
TC02001585.hg.1	0.001132091	2.571535	up	10.93023	10.76647	10.66549	9.499857	9.146197	9.628247	---	MIR4262	NR_036226	microRNA 4262	main	---	GO:0006887 // GO:0007269 // GO:0015031 // GO:0006810	exocytosis // neurotransmitter secretion // protein transport // transport	GO:0005923 // GO:0014069 // GO:0016323 // GO:0045211 // GO:0005886 // GO:0005911 // GO:0016020 // GO:0030054 // GO:0043005 // GO:0045202	tight junction // postsynaptic density // basolateral plasma membrane // postsynaptic membrane // plasma membrane // cell-cell junction // membrane // cell junction // neuron projection // synapse	GO:0019904	protein domain specific binding	Coding	RefSeq	Homo sapiens microRNA 4262 (MIR4262), microRNA.	NR_036226	NonCoding/miRNA	chr2	11977059	11977112	-	---	---	Q9HAP6	TC19000725.hg.1	Hs.221737
TC02001587.hg.1	0.001707283	3.3994126	up	9.201154	9.092144	9.716015	7.300279	7.738091	7.675084	---	---	---	---	main	---	GO:0006915 // GO:0007165 // GO:0007267 // GO:0007292 // GO:0016486 // GO:0044267	apoptotic process // signal transduction // cell-cell signaling // female gamete generation // peptide hormone processing // cellular protein metabolic process	GO:0005576 // GO:0005576	extracellular region // extracellular region	GO:0005179 // GO:0005179	hormone activity // hormone activity	Coding	ENSEMBL	ncrna:snRNA chromosome:GRCh37:2:12551524:12551627:-1 gene:ENSG00000207183 gene_biotype:snRNA transcript_biotype:snRNA	ENST00000384454	NonCoding/snRNA	chr2	12551524	12551627	-	---	---	P01233	TC19000723.hg.1	Hs.172944
TC02001606.hg.1	0.004741408	3.2618306	up	10.41308	10.24919	9.921596	8.171845	8.283504	9.011471	---	---	---	---	main	---	GO:0006897 // GO:0016192 // GO:0030036 // GO:0030155 // GO:0032012 // GO:0016192 // GO:0030155 // GO:0007155 // GO:0007229	endocytosis // vesicle-mediated transport // actin cytoskeleton organization // regulation of cell adhesion // regulation of ARF protein signal transduction // vesicle-mediated transport // regulation of cell adhesion // cell adhesion // integrin-mediated signaling pathway	GO:0005737 // GO:0005802 // GO:0005886 // GO:0016020 // GO:0005737 // GO:0005802 // GO:0005886 // GO:0005886 // GO:0016020 // GO:0005622	cytoplasm // trans-Golgi network // plasma membrane // membrane // cytoplasm // trans-Golgi network // plasma membrane // plasma membrane // membrane // intracellular	GO:0005086 // GO:0005515 // GO:0005543 // GO:0005085 // GO:0005086 // GO:0005086 // GO:0005086 // GO:0005178	ARF guanyl-nucleotide exchange factor activity // protein binding // phospholipid binding // guanyl-nucleotide exchange factor activity // ARF guanyl-nucleotide exchange factor activity // ARF guanyl-nucleotide exchange factor activity // ARF guanyl-nucleotide exchange factor activity // integrin binding	Coding	ENSEMBL	ncrna:snoRNA chromosome:GRCh37:2:18221872:18221999:-1 gene:ENSG00000212455 gene_biotype:snoRNA transcript_biotype:snoRNA	ENST00000391153	NonCoding/snoRNA	chr2	18221872	18221999	-	---	---	Q99418	TC19000704.hg.1	Hs.144011
TC02001622.hg.1	0.005623405	2.1074274	up	8.191813	8.6769	8.469476	7.499946	7.090476	7.521319	---	---	---	---	main	---	GO:0006351 // GO:0007601 // GO:0009887 // GO:0045944 // GO:0050896 // GO:0060041 // GO:0006355 // GO:0007275 // GO:0007601	transcription, DNA-dependent // visual perception // organ morphogenesis // positive regulation of transcription from RNA polymerase II promoter // response to stimulus // retina development in camera-type eye // regulation of transcription, DNA-dependent // multicellular organismal development // visual perception	GO:0005667 // GO:0005634	transcription factor complex // nucleus	GO:0003682 // GO:0003700 // GO:0043522 // GO:0043565 // GO:0003677 // GO:0003700	chromatin binding // sequence-specific DNA binding transcription factor activity // leucine zipper domain binding // sequence-specific DNA binding // DNA binding // sequence-specific DNA binding transcription factor activity	Coding	ENSEMBL	ncrna:miRNA chromosome:GRCh37:2:20553403:20553477:-1 gene:ENSG00000252216 gene_biotype:miRNA transcript_biotype:miRNA	ENST00000516407	NonCoding/miRNA	chr2	20553388	20553491	-	---	---	O43186	TC19000684.hg.1	Hs.617342 // Hs.633434 // Hs.639114
TC02001623.hg.1	0.002433354	4.031299	up	11.78964	12.00754	12.29308	9.842845	9.688629	10.52505	---	RNA5SP86	ENST00000390869	RNA, 5S ribosomal pseudogene 86	main	---	GO:0045454	cell redox homeostasis	GO:0005737 // GO:0005737	cytoplasm // cytoplasm	GO:0008430 // GO:0016209	selenium binding // antioxidant activity	Coding	ENSEMBL	ncrna:rRNA chromosome:GRCh37:2:20601388:20601485:-1 gene:ENSG00000212171 gene_biotype:rRNA transcript_biotype:rRNA	ENST00000390869	NonCoding/rRNA	chr2	20601388	20601485	-	---	---	P63302	TC19000683.hg.1	Hs.631549
TC02001629.hg.1	0.012417792	2.2845082	up	5.561333	6.197201	5.704092	4.692437	4.260057	4.934481	---	---	---	---	main	---	GO:0006935 // GO:0008150 // GO:0032720 // GO:0090024 // GO:1900165 // GO:2000482 // GO:0007165 // GO:0007186	chemotaxis // biological_process // negative regulation of tumor necrosis factor production // negative regulation of neutrophil chemotaxis // negative regulation of interleukin-6 secretion // regulation of interleukin-8 secretion // signal transduction // G-protein coupled receptor signaling pathway	GO:0005575 // GO:0005886 // GO:0009925 // GO:0016021 // GO:0045177 // GO:0005886 // GO:0016020	cellular_component // plasma membrane // basal plasma membrane // integral to membrane // apical part of cell // plasma membrane // membrane	GO:0004944 // GO:0004982 // GO:0005515 // GO:0004871 // GO:0004930	C5a anaphylatoxin receptor activity // N-formyl peptide receptor activity // protein binding // signal transducer activity // G-protein coupled receptor activity	Coding	ENSEMBL	havana:lincRNA chromosome:GRCh37:2:21853420:21859181:-1 gene:ENSG00000235537 gene_biotype:lincRNA transcript_biotype:lincRNA	ENST00000458359	NonCoding/lincRNA	chr2	21853420	21859181	-	GPCRDB_Class_A_Rhodopsin-like // GPCRDB_Other // Peptide_GPCRs	GenMAPP // GenMAPP // GenMAPP	Q9P296	TC19000677.hg.1	Hs.534412
TC02001634.hg.1	0.014012029	2.3649597	up	7.850688	8.052277	7.857493	6.430878	6.347311	7.256823	---	RNA5SP87	ENST00000384155	RNA, 5S ribosomal pseudogene 87	main	---	GO:0016567 // GO:0016925 // GO:0016925 // GO:0043085 // GO:0006464 // GO:0016925	protein ubiquitination // protein sumoylation // protein sumoylation // positive regulation of catalytic activity // cellular protein modification process // protein sumoylation	GO:0005634 // GO:0005634 // GO:0005730 // GO:0043231 // GO:0005634 // GO:0005654	nucleus // nucleus // nucleolus // intracellular membrane-bounded organelle // nucleus // nucleoplasm	GO:0004839 // GO:0005515 // GO:0008022 // GO:0008047 // GO:0016874 // GO:0019948 // GO:0043008 // GO:0046982 // GO:0046982 // GO:0003824 // GO:0008641	ubiquitin activating enzyme activity // protein binding // protein C-terminus binding // enzyme activator activity // ligase activity // SUMO activating enzyme activity // ATP-dependent protein binding // protein heterodimerization activity // protein heterodimerization activity // catalytic activity // small protein activating enzyme activity	Coding	ENSEMBL	ncrna:rRNA chromosome:GRCh37:2:22561758:22561875:-1 gene:ENSG00000206882 gene_biotype:rRNA transcript_biotype:rRNA	ENST00000384155	NonCoding/rRNA	chr2	22561758	22561875	-	---	---	Q9UBE0	TC19000672.hg.1	Hs.515500
TC02001651.hg.1	0.00407941	2.0753274	up	5.763261	5.747309	5.529966	4.634348	4.343866	4.902306	---	RNA5SP88	ENST00000365560	RNA, 5S ribosomal pseudogene 88	main	---	---	---	---	---	---	---	Coding	ENSEMBL	ncrna:rRNA chromosome:GRCh37:2:24787499:24787607:-1 gene:ENSG00000202430 gene_biotype:rRNA transcript_biotype:rRNA	ENST00000365560	NonCoding/rRNA	chr2	24787499	24787607	-	---	---	---	TC19000655.hg.1	---
TC02001688.hg.1	1.11E-04	6.6002007	up	9.398331	9.365896	9.838293	6.630823	6.847987	6.956179	---	---	---	---	main	---	GO:0006351 // GO:0006355	transcription, DNA-dependent // regulation of transcription, DNA-dependent	GO:0005634 // GO:0005622	nucleus // intracellular	GO:0003677 // GO:0008270 // GO:0003676 // GO:0046872	DNA binding // zinc ion binding // nucleic acid binding // metal ion binding	Coding	ENSEMBL	ncrna:snRNA chromosome:GRCh37:2:27698361:27698462:-1 gene:ENSG00000200003 gene_biotype:snRNA transcript_biotype:snRNA	ENST00000363133	NonCoding/snRNA	chr2	27698361	27698462	-	---	---	Q9UK10	TC19000617.hg.1	Hs.279567
TC02001704.hg.1	0.008323256	2.8805225	up	5.929285	6.552151	6.702342	4.504714	4.877856	5.222216	---	---	---	---	main	---	GO:0008150 // GO:0061371 // GO:0071907	biological_process // determination of heart left/right asymmetry // determination of digestive tract left/right asymmetry	GO:0005575 // GO:0016021 // GO:0005634 // GO:0016020	cellular_component // integral to membrane // nucleus // membrane	GO:0005198 // GO:0005509 // GO:0005515 // GO:0005509	structural molecule activity // calcium ion binding // protein binding // calcium ion binding	Coding	ENSEMBL	ncrna:misc_RNA chromosome:GRCh37:2:29150109:29150206:-1 gene:ENSG00000222224 gene_biotype:misc_RNA transcript_biotype:misc_RNA	ENST00000410292	NonCoding/misc_RNA	chr2	29150109	29150206	-	---	---	Q7Z7M0	TC19000599.hg.1	Hs.132483
TC02001721.hg.1	0.002560985	2.5444307	up	6.653204	6.210505	6.845732	5.20217	5.112684	5.352557	---	---	---	---	main	---	---	---	GO:0005887 // GO:0016323 // GO:0031225 // GO:0005886 // GO:0016020	integral to plasma membrane // basolateral plasma membrane // anchored to membrane // plasma membrane // membrane	GO:0042802	identical protein binding	Coding	ENSEMBL	ncrna:miRNA chromosome:GRCh37:2:32144931:32145018:-1 gene:ENSG00000221326 gene_biotype:miRNA transcript_biotype:miRNA	ENST00000408399	NonCoding/miRNA	chr2	32144931	32145018	-	---	---	P06731	TC19000583.hg.1	Hs.709196
TC02001722.hg.1	3.09E-05	7.4768844	up	11.20679	11.39584	11.59229	8.335168	8.541076	8.611364	---	---	---	---	main	---	---	---	---	---	---	---	Coding	ENSEMBL	ncrna:snRNA chromosome:GRCh37:2:32439525:32439631:-1 gene:ENSG00000201113 gene_biotype:snRNA transcript_biotype:snRNA	ENST00000364243	NonCoding/snRNA	chr2	32439525	32439631	-	---	---	---	TC19000582.hg.1	Hs.559293
TC02001724.hg.1	0.014050801	2.000345	up	7.65086	8.091022	7.653028	6.573038	7.176108	6.645017	---	BIRC6-AS1	ENST00000455572	BIRC6 antisense RNA 1	main	---	---	---	---	---	---	---	Coding	ENSEMBL	cdna:known chromosome:GRCh37:2:32602699:32604667:-1 gene:ENSG00000230046 gene_biotype:antisense transcript_biotype:antisense	ENST00000455572	NonCoding/antisense RNA	chr2	32602699	32604667	-	---	---	A6NGS2	TC19000580.hg.1	Hs.649452
TC02001732.hg.1	0.010281364	3.8542223	up	7.876088	7.814871	7.174093	5.398962	6.393391	5.23338	---	---	---	---	main	---	GO:0006805 // GO:0006805 // GO:0008202 // GO:0017144 // GO:0017144 // GO:0042180 // GO:0042738 // GO:0044281 // GO:0055114 // GO:0055114	xenobiotic metabolic process // xenobiotic metabolic process // steroid metabolic process // drug metabolic process // drug metabolic process // cellular ketone metabolic process // exogenous drug catabolic process // small molecule metabolic process // oxidation-reduction process // oxidation-reduction process	GO:0005783 // GO:0005789 // GO:0043231 // GO:0005783 // GO:0005789 // GO:0016020 // GO:0031090 // GO:0043231	endoplasmic reticulum // endoplasmic reticulum membrane // intracellular membrane-bounded organelle // endoplasmic reticulum // endoplasmic reticulum membrane // membrane // organelle membrane // intracellular membrane-bounded organelle	GO:0004497 // GO:0005506 // GO:0009055 // GO:0016712 // GO:0020037 // GO:0004497 // GO:0016491 // GO:0016705 // GO:0020037 // GO:0046872	monooxygenase activity // iron ion binding // electron carrier activity // oxidoreductase activity, acting on paired donors, with incorporation or reduction of molecular oxygen, reduced flavin or flavoprotein as one donor, and incorporation of one atom of oxygen // heme binding // monooxygenase activity // oxidoreductase activity // oxidoreductase activity, acting on paired donors, with incorpora…	Coding	ENSEMBL	havana:lincRNA chromosome:GRCh37:2:34960042:34962185:-1 gene:ENSG00000232153 gene_biotype:lincRNA transcript_biotype:lincRNA	ENST00000458413	NonCoding/lincRNA	chr2	34960042	34962185	-	---	---	P20813	TC19000571.hg.1	Hs.1360
TC02001734.hg.1	0.004342936	2.022959	up	6.092472	5.803442	6.063818	5.212275	4.700024	4.998032	100288911	LOC100288911	NR_037631	uncharacterized LOC100288911	main	2p22.3	GO:0055114	oxidation-reduction process	---	---	GO:0005506 // GO:0009055 // GO:0016705 // GO:0020037 // GO:0046872	iron ion binding // electron carrier activity // oxidoreductase activity, acting on paired donors, with incorporation or reduction of molecular oxygen // heme binding // metal ion binding	Coding	RefSeq	Homo sapiens uncharacterized LOC100288911 (LOC100288911), non-coding RNA.	NR_037631	NonCoding/non-coding RNA	chr2	36581892	36582713	-	---	---	Q6ZSU1	TC19000569.hg.1	Hs.738699
TC02001759.hg.1	0.007862744	2.943761	up	7.410923	6.501281	6.444172	5.164216	5.304464	5.214716	---	---	---	---	main	---	GO:0006351 // GO:0006355	transcription, DNA-dependent // regulation of transcription, DNA-dependent	GO:0016592 // GO:0005634 // GO:0016592	mediator complex // nucleus // mediator complex	GO:0005515	protein binding	Coding	ENSEMBL	ncrna:snRNA chromosome:GRCh37:2:39111701:39111807:-1 gene:ENSG00000207295 gene_biotype:snRNA transcript_biotype:snRNA	ENST00000384565	NonCoding/snRNA	chr2	39111701	39111807	-	---	---	Q9NX70	TC19000543.hg.1	Hs.611541
TC02001767.hg.1	2.12E-04	6.704382	up	8.182899	8.17552	8.266018	5.475124	5.090302	5.823699	---	---	---	---	main	---	GO:0006412	translation	GO:0005761 // GO:0015935 // GO:0005622 // GO:0005739 // GO:0005840 // GO:0030529	mitochondrial ribosome // small ribosomal subunit // intracellular // mitochondrion // ribosome // ribonucleoprotein complex	GO:0003735 // GO:0005515 // GO:0003735	structural constituent of ribosome // protein binding // structural constituent of ribosome	Coding	ENSEMBL	ncrna:snRNA chromosome:GRCh37:2:39620663:39620759:-1 gene:ENSG00000252239 gene_biotype:snRNA transcript_biotype:snRNA	ENST00000516430	NonCoding/snRNA	chr2	39620663	39620759	-	---	---	O15235	TC19000535.hg.1	Hs.411125
TC02001787.hg.1	4.00E-05	13.407368	up	12.27345	11.99045	12.16509	8.558671	8.053534	8.581923	---	---	---	---	main	---	GO:0006351 // GO:0006355 // GO:0000122 // GO:0010646 // GO:0022007 // GO:0060028 // GO:0060669	transcription, DNA-dependent // regulation of transcription, DNA-dependent // negative regulation of transcription from RNA polymerase II promoter // regulation of cell communication // convergent extension involved in neural plate elongation // convergent extension involved in axis elongation // embryonic placenta morphogenesis	GO:0005634 // GO:0005622	nucleus // intracellular	GO:0003677 // GO:0008270 // GO:0003676 // GO:0046872	DNA binding // zinc ion binding // nucleic acid binding // metal ion binding	Coding	ENSEMBL	ncrna:snRNA chromosome:GRCh37:2:43318526:43318632:-1 gene:ENSG00000207087 gene_biotype:snRNA transcript_biotype:snRNA	ENST00000384359	NonCoding/snRNA	chr2	43318526	43318632	-	---	---	Q8NB42	TC19000515.hg.1	Hs.590940
TC02001796.hg.1	0.032087713	2.4363854	up	4.996818	6.118485	5.835314	4.170831	4.135571	4.789987	---	---	---	---	main	---	---	---	---	---	---	---	Coding	ENSEMBL	ncrna:snRNA chromosome:GRCh37:2:44381928:44382034:-1 gene:ENSG00000252599 gene_biotype:snRNA transcript_biotype:snRNA	ENST00000516790	NonCoding/snRNA	chr2	44381928	44382034	-	---	---	---	TC19000506.hg.1	---
TC02001823.hg.1	5.70E-06	2.5185876	up	10.23366	10.24759	10.30128	8.869863	8.920283	8.994542	---	---	---	---	main	---	GO:0022904 // GO:0044281 // GO:0055114 // GO:0044237	respiratory electron transport chain // small molecule metabolic process // oxidation-reduction process // cellular metabolic process	GO:0005739 // GO:0005743 // GO:0005758 // GO:0005739 // GO:0005743	mitochondrion // mitochondrial inner membrane // mitochondrial intermembrane space // mitochondrion // mitochondrial inner membrane	GO:0004129 // GO:0004129	cytochrome-c oxidase activity // cytochrome-c oxidase activity	Coding	ENSEMBL	ncrna:misc_RNA chromosome:GRCh37:2:47586644:47586916:-1 gene:ENSG00000222685 gene_biotype:misc_RNA transcript_biotype:misc_RNA	ENST00000410753	NonCoding/misc_RNA	chr2	47586644	47586916	-	Electron_Transport_Chain	GenMAPP	P14854	TC19000479.hg.1	Hs.431668
TC02001828.hg.1	0.001743184	3.9256184	up	7.467694	6.87121	7.603194	5.374376	5.082646	5.566314	---	---	---	---	main	---	---	---	---	---	---	---	Coding	ENSEMBL	ncrna:snRNA chromosome:GRCh37:2:48567826:48567965:-1 gene:ENSG00000251889 gene_biotype:snRNA transcript_biotype:snRNA	ENST00000516080	NonCoding/snRNA	chr2	48567826	48567965	-	---	---	---	TC19000474.hg.1	---
TC02001829.hg.1	6.39E-05	4.237689	up	6.810777	6.821785	6.533103	4.501846	4.753742	4.660243	---	---	---	---	main	---	---	---	---	---	---	---	Coding	ENSEMBL	ncrna:snRNA chromosome:GRCh37:2:48729061:48729163:-1 gene:ENSG00000202227 gene_biotype:snRNA transcript_biotype:snRNA	ENST00000365357	NonCoding/snRNA	chr2	48729061	48729163	-	---	---	---	TC19000473.hg.1	---
TC02001833.hg.1	4.53E-04	5.0997777	up	10.06273	10.00648	9.666085	7.386925	7.36678	7.930288	---	---	---	---	main	---	---	---	---	---	---	---	Coding	ENSEMBL	ncrna:snRNA chromosome:GRCh37:2:49460933:49461038:-1 gene:ENSG00000206915 gene_biotype:snRNA transcript_biotype:snRNA	ENST00000384188	NonCoding/snRNA	chr2	49460933	49461038	-	---	---	---	TC19000469.hg.1	Hs.570008
TC02001844.hg.1	0.002534637	4.874657	up	7.160939	7.50665	6.61477	4.621682	4.56019	5.244586	---	---	---	---	main	---	GO:0006821 // GO:0034220 // GO:0055085 // GO:0006810 // GO:0006811 // GO:0006821	chloride transport // ion transmembrane transport // transmembrane transport // transport // ion transport // chloride transport	GO:0005886 // GO:0005887 // GO:0034707 // GO:0016020 // GO:0016021	plasma membrane // integral to plasma membrane // chloride channel complex // membrane // integral to membrane	GO:0005254 // GO:0005216 // GO:0005254	chloride channel activity // ion channel activity // chloride channel activity	Coding	ENSEMBL	ncrna:snRNA chromosome:GRCh37:2:53797511:53797617:-1 gene:ENSG00000207456 gene_biotype:snRNA transcript_biotype:snRNA	ENST00000384725	NonCoding/snRNA	chr2	53797511	53797617	-	---	---	Q14802	TC19000458.hg.1	Hs.301350
TC02001856.hg.1	0.020447416	4.1235223	up	8.354641	8.498034	6.885028	5.529448	5.891522	6.185099	---	---	---	---	main	---	---	---	---	---	---	---	Coding	ENSEMBL	ncrna:snRNA chromosome:GRCh37:2:55241554:55241657:-1 gene:ENSG00000200086 gene_biotype:snRNA transcript_biotype:snRNA	ENST00000363216	NonCoding/snRNA	chr2	55241554	55241657	-	---	---	---	TC19000446.hg.1	---
TC02001875.hg.1	0.006337031	2.773533	up	7.880955	7.318683	7.132102	5.852757	5.760004	6.303806	---	RNA5SP93	ENST00000362525	RNA, 5S ribosomal pseudogene 93	main	---	GO:0006915 // GO:0043065	apoptotic process // positive regulation of apoptotic process	GO:0005634 // GO:0005737	nucleus // cytoplasm	GO:0003677	DNA binding	Coding	ENSEMBL	ncrna:rRNA chromosome:GRCh37:2:56462352:56462465:-1 gene:ENSG00000199395 gene_biotype:rRNA transcript_biotype:rRNA	ENST00000362525	NonCoding/rRNA	chr2	56462352	56462465	-	---	---	O14737	TC19000427.hg.1	Hs.443831
TC02001892.hg.1	0.002796036	2.6479778	up	8.520741	8.871299	8.353085	6.985248	7.473161	7.072041	100124537	SNORA70B	NR_003707	small nucleolar RNA, H/ACA box 70B	main	2p15	---	---	---	---	---	---	Coding	RefSeq	Homo sapiens small nucleolar RNA, H/ACA box 70B (SNORA70B), small nucleolar RNA.	NR_003707	NonCoding/snoRNA	chr2	61644379	61644513	-	---	---	---	TC19000410.hg.1	Hs.112651
TC02001928.hg.1	0.008174738	2.008505	up	5.583808	5.78736	5.255654	4.617738	4.270231	4.720488	---	---	---	---	main	---	---	---	---	---	---	---	Coding	ENSEMBL	havana:lincRNA chromosome:GRCh37:2:66462509:66463345:-1 gene:ENSG00000227293 gene_biotype:lincRNA transcript_biotype:lincRNA	ENST00000411785	NonCoding/lincRNA	chr2	66462509	66463345	-	---	---	---	TC19000374.hg.1	---
TC02001936.hg.1	0.00195071	2.1819067	up	5.249923	4.974084	5.256596	4.159144	3.784536	4.160154	---	---	---	---	main	---	---	---	---	---	GO:0003723 // GO:0005524 // GO:0008026 // GO:0000166 // GO:0003676 // GO:0004386 // GO:0016787	RNA binding // ATP binding // ATP-dependent helicase activity // nucleotide binding // nucleic acid binding // helicase activity // hydrolase activity	Coding	ENSEMBL	havana:lincRNA chromosome:GRCh37:2:67792736:67911209:-1 gene:ENSG00000235495 gene_biotype:lincRNA transcript_biotype:lincRNA	ENST00000419809	NonCoding/lincRNA	chr2	67792736	67911209	-	---	---	Q9Y6V7	TC19000366.hg.1	Hs.143187
TC02001951.hg.1	5.15E-04	9.862089	up	10.03694	10.61896	11.00857	6.949502	7.337924	7.471362	100124535	SNORA36C	NR_003705	small nucleolar RNA, H/ACA box 36C	main	2p14	GO:0006468 // GO:0016310	protein phosphorylation // phosphorylation	---	---	GO:0000287 // GO:0004674 // GO:0005515 // GO:0005524 // GO:0000166 // GO:0004672 // GO:0016301 // GO:0016740 // GO:0016772	magnesium ion binding // protein serine/threonine kinase activity // protein binding // ATP binding // nucleotide binding // protein kinase activity // kinase activity // transferase activity // transferase activity, transferring phosphorus-containing groups	Coding	RefSeq	Homo sapiens small nucleolar RNA, H/ACA box 36C (SNORA36C), small nucleolar RNA.	NR_003705	NonCoding/snoRNA	chr2	69747175	69747306	-	---	---	O60307	TC19000351.hg.1	Hs.466184
TC02001975.hg.1	7.46E-05	4.610759	up	7.813003	7.78337	7.647094	5.475905	5.374171	5.778376	---	---	---	---	main	---	---	---	---	---	---	---	Coding	ENSEMBL	ncrna:snRNA chromosome:GRCh37:2:71606885:71606988:-1 gene:ENSG00000200779 gene_biotype:snRNA transcript_biotype:snRNA	ENST00000363909	NonCoding/snRNA	chr2	71606885	71606988	-	---	---	Q9H607	TC19000329.hg.1	Hs.422676
TC02002028.hg.1	9.91E-04	2.7739356	up	13.01677	13.14116	13.07826	11.43692	11.44326	11.94021	---	RNA5SP99	ENST00000364020	RNA, 5S ribosomal pseudogene 99	main	---	---	---	---	---	---	---	Coding	ENSEMBL	ncrna:rRNA chromosome:GRCh37:2:81723338:81723451:-1 gene:ENSG00000200890 gene_biotype:rRNA transcript_biotype:rRNA	ENST00000364020	NonCoding/rRNA	chr2	81723338	81723451	-	---	---	Q2VCE5	TC19000279.hg.1	Hs.644234
TC02002047.hg.1	6.53E-04	6.5179367	up	14.15594	13.94497	13.75984	10.7949	11.26871	11.68389	---	---	---	---	main	---	---	---	GO:0009986 // GO:0016021 // GO:0016020	cell surface // integral to membrane // membrane	GO:0005537 // GO:0042806 // GO:0046872 // GO:0005537 // GO:0030246	mannose binding // fucose binding // metal ion binding // mannose binding // carbohydrate binding	Coding	ENSEMBL	ncrna:snRNA chromosome:GRCh37:2:85955317:85955460:-1 gene:ENSG00000199687 gene_biotype:snRNA transcript_biotype:snRNA	ENST00000362817	NonCoding/snRNA	chr2	85955317	85955460	-	---	---	Q6ZS10	TC19000260.hg.1	Hs.567933
TC02002048.hg.1	2.46E-06	2.5148776	up	6.993213	6.969766	6.920954	5.673712	5.583532	5.635226	---	---	---	---	main	---	---	---	---	---	---	---	Coding	ENSEMBL	ncrna:misc_RNA chromosome:GRCh37:2:86047558:86047735:-1 gene:ENSG00000252321 gene_biotype:misc_RNA transcript_biotype:misc_RNA	ENST00000516512	NonCoding/misc_RNA	chr2	86047558	86047735	-	---	---	Q9NZ01	TC19000259.hg.1	---
TC02002056.hg.1	0.007935899	2.277238	up	7.092998	6.886482	7.243436	6.061083	5.453658	6.14632	---	---	---	---	main	---	---	---	---	---	---	---	Coding	ENSEMBL	ncrna:snoRNA chromosome:GRCh37:2:86574185:86574318:-1 gene:ENSG00000202537 gene_biotype:snoRNA transcript_biotype:snoRNA	ENST00000365667	NonCoding/snoRNA	chr2	86574185	86574318	-	---	---	---	TC19000251.hg.1	---
TC02002070.hg.1	0.01941763	2.5646515	up	7.953411	7.986328	8.000174	6.199986	6.328068	7.335572	---	RNY4P15	ENST00000365142	RNA, Ro-associated Y4 pseudogene 15	main	---	GO:0006351 // GO:0006917 // GO:0008284 // GO:0045892 // GO:0051260 // GO:0006355	transcription, DNA-dependent // induction of apoptosis // positive regulation of cell proliferation // negative regulation of transcription, DNA-dependent // protein homooligomerization // regulation of transcription, DNA-dependent	GO:0005634 // GO:0005730 // GO:0005737 // GO:0016604 // GO:0043231 // GO:0005634	nucleus // nucleolus // cytoplasm // nuclear body // intracellular membrane-bounded organelle // nucleus	---	---	Coding	ENSEMBL	ncrna:misc_RNA chromosome:GRCh37:2:88529088:88529183:-1 gene:ENSG00000202012 gene_biotype:misc_RNA transcript_biotype:misc_RNA	ENST00000365142	NonCoding/misc_RNA	chr2	88529088	88529183	-	---	---	Q96RE7	TC19000236.hg.1	Hs.531614
TC02002072.hg.1	0.009747841	2.9812706	up	5.955082	6.581721	6.811747	4.876189	4.485293	5.259285	---	---	---	---	main	---	GO:0003140 // GO:0003281 // GO:0003283 // GO:0030512 // GO:0030514 // GO:0038101 // GO:0061371 // GO:1900108 // GO:0003140 // GO:0003281 // GO:0003283 // GO:0007368 // GO:0017015 // GO:0030512 // GO:0030514 // GO:0038101 // GO:0061371 // GO:1900108	determination of left/right asymmetry in lateral mesoderm // ventricular septum development // atrial septum development // negative regulation of transforming growth factor beta receptor signaling pathway // negative regulation of BMP signaling pathway // sequestering of nodal from receptor via nodal binding // determination of heart left/right asymmetry // negative regulation of nodal signaling…	GO:0005576 // GO:0005576	extracellular region // extracellular region	GO:0016015 // GO:0016015	morphogen activity // morphogen activity	Coding	ENSEMBL	ncrna:snRNA chromosome:GRCh37:2:88683013:88683116:-1 gene:ENSG00000212133 gene_biotype:snRNA transcript_biotype:snRNA	ENST00000390831	NonCoding/snRNA	chr2	88683013	88683116	-	---	---	Q8N907	TC19000234.hg.1	Hs.331981
TC02002145.hg.1	1.61E-04	3.5164409	up	8.976412	9.33815	9.052229	7.421734	7.328583	7.174128	692205	SNORD89	NR_003070	small nucleolar RNA, C/D box 89	main	2q11.2	---	---	---	---	---	---	Coding	RefSeq	Homo sapiens small nucleolar RNA, C/D box 89 (SNORD89), small nucleolar RNA.	NR_003070	NonCoding/snoRNA	chr2	101887681	101925178	-	---	---	---	TC19000163.hg.1	---
TC02002160.hg.1	0.001444069	2.0819862	up	5.529996	5.261526	5.321477	4.28221	4.143115	4.513793	---	---	---	---	main	---	GO:0006184 // GO:0006184 // GO:0007049 // GO:0007264 // GO:0015031 // GO:0032402 // GO:0001881 // GO:0006184 // GO:0006810 // GO:0032402 // GO:0033572 // GO:0033572 // GO:0035773 // GO:0044070 // GO:0045054 // GO:0045055 // GO:0071468 // GO:2000008 // GO:2001135 // GO:2001135	GTP catabolic process // GTP catabolic process // cell cycle // small GTPase mediated signal transduction // protein transport // melanosome transport // receptor recycling // GTP catabolic process // transport // melanosome transport // transferrin transport // transferrin transport // insulin secretion involved in cellular response to glucose stimulus // regulation of anion transport // constit…	GO:0005739 // GO:0005886 // GO:0030670 // GO:0045335 // GO:0055037 // GO:0005737 // GO:0008021 // GO:0016020 // GO:0016023 // GO:0031410 // GO:0045335 // GO:0055037 // GO:0055038	mitochondrion // plasma membrane // phagocytic vesicle membrane // phagocytic vesicle // recycling endosome // cytoplasm // synaptic vesicle // membrane // cytoplasmic membrane-bounded vesicle // cytoplasmic vesicle // phagocytic vesicle // recycling endosome // recycling endosome membrane	GO:0003924 // GO:0005525 // GO:0019003 // GO:0000166 // GO:0003924 // GO:0005515 // GO:0005525	GTPase activity // GTP binding // GDP binding // nucleotide binding // GTPase activity // protein binding // GTP binding	Coding	ENSEMBL	havana:lincRNA chromosome:GRCh37:2:105197279:105198348:-1 gene:ENSG00000231626 gene_biotype:lincRNA transcript_biotype:lincRNA	ENST00000424257	NonCoding/lincRNA	chr2	105197279	105198348	-	---	---	Q15907	TC19000149.hg.1	Hs.626404
TC02002190.hg.1	6.12E-04	2.2465062	up	7.833104	7.960037	7.99619	6.54537	6.883825	6.857085	---	RPL22P11	ENST00000538228	ribosomal protein L22 pseudogene 11	main	---	GO:0006897 // GO:0007154 // GO:0007165 // GO:0007264 // GO:0030036 // GO:0051056	endocytosis // cell communication // signal transduction // small GTPase mediated signal transduction // actin cytoskeleton organization // regulation of small GTPase mediated signal transduction	GO:0001891 // GO:0005737 // GO:0005764 // GO:0005794 // GO:0005829 // GO:0005856 // GO:0005938 // GO:0042995 // GO:0048471 // GO:0005737 // GO:0005886 // GO:0016020	phagocytic cup // cytoplasm // lysosome // Golgi apparatus // cytosol // cytoskeleton // cell cortex // cell projection // perinuclear region of cytoplasm // cytoplasm // plasma membrane // membrane	GO:0005515 // GO:0008289 // GO:0042802	protein binding // lipid binding // identical protein binding	Coding	ENSEMBL	cdna:pseudogene chromosome:GRCh37:2:110494713:110495099:-1 gene:ENSG00000233707 gene_biotype:pseudogene transcript_biotype:processed_pseudogene	ENST00000538228	NonCoding/pseudogene	chr2	110494713	110495099	-	---	---	Q15642	TC19000118.hg.1	Hs.515094
TC02002210.hg.1	8.87E-05	6.5284104	up	10.29854	10.24198	10.19616	7.229195	7.798955	7.588333	---	---	---	---	main	---	GO:0000122 // GO:0006281 // GO:0006351 // GO:0007049 // GO:0008283 // GO:0010216 // GO:0010390 // GO:0016574 // GO:0032270 // GO:0042787 // GO:0045944 // GO:0051865 // GO:2000373 // GO:0006355 // GO:0006974 // GO:0008283 // GO:0016567 // GO:0016568	negative regulation of transcription from RNA polymerase II promoter // DNA repair // transcription, DNA-dependent // cell cycle // cell proliferation // maintenance of DNA methylation // histone monoubiquitination // histone ubiquitination // positive regulation of cellular protein metabolic process // protein ubiquitination involved in ubiquitin-dependent protein catabolic process // positive r…	GO:0000790 // GO:0000790 // GO:0000791 // GO:0000792 // GO:0005634 // GO:0005657 // GO:0016363 // GO:0005634	nuclear chromatin // nuclear chromatin // euchromatin // heterochromatin // nucleus // replication fork // nuclear matrix // nucleus	GO:0000987 // GO:0003700 // GO:0004842 // GO:0004842 // GO:0005515 // GO:0008270 // GO:0008327 // GO:0031493 // GO:0035064 // GO:0042393 // GO:0042802 // GO:0044729 // GO:0003677 // GO:0008270 // GO:0016874 // GO:0042393 // GO:0046872	core promoter proximal region sequence-specific DNA binding // sequence-specific DNA binding transcription factor activity // ubiquitin-protein ligase activity // ubiquitin-protein ligase activity // protein binding // zinc ion binding // methyl-CpG binding // nucleosomal histone binding // methylated histone residue binding // histone binding // identical protein binding // hemi-methylated DNA-b…	Coding	ENSEMBL	cdna:known chromosome:GRCh37:2:112249520:112252388:-1 gene:ENSG00000224959 gene_biotype:processed_transcript transcript_biotype:processed_transcript	ENST00000432268	NonCoding/lincRNA	chr2	112249520	112252388	-	---	---	Q96T88	TC19000097.hg.1	Hs.108106
TC02002265.hg.1	0.004553074	2.95445	up	7.710455	7.944554	8.552345	6.37306	6.431466	6.714158	---	---	---	---	main	---	---	---	GO:0016021 // GO:0016020	integral to membrane // membrane	---	---	Coding	ENSEMBL	ncrna:misc_RNA chromosome:GRCh37:2:122360649:122360740:-1 gene:ENSG00000222467 gene_biotype:misc_RNA transcript_biotype:misc_RNA	ENST00000410535	NonCoding/misc_RNA	chr2	122360649	122360740	-	---	---	Q96HR9	TC19000041.hg.1	Hs.76277
TC02002271.hg.1	0.002625919	2.1027384	up	10.95108	10.49307	10.93797	9.609469	9.767995	9.787847	---	---	---	---	main	---	---	---	GO:0005576 // GO:0005737 // GO:0016021 // GO:0016020	extracellular region // cytoplasm // integral to membrane // membrane	---	---	Coding	ENSEMBL	ncrna:misc_RNA chromosome:GRCh37:2:124626833:124627147:-1 gene:ENSG00000223118 gene_biotype:misc_RNA transcript_biotype:misc_RNA	ENST00000411186	NonCoding/misc_RNA	chr2	124626833	124627147	-	---	---	Q9BVV8	TC19000035.hg.1	Hs.591383
TC02002286.hg.1	0.016255807	2.2850268	up	9.598333	9.547159	10.10723	8.083937	8.849245	8.742908	---	RNY4P7	ENST00000364600	RNA, Ro-associated Y4 pseudogene 7	main	---	GO:0006508 // GO:0006874 // GO:0009411 // GO:0022617 // GO:0030163 // GO:0030198 // GO:0030574 // GO:0043406 // GO:0045079 // GO:0045415 // GO:0045416 // GO:0048661 // GO:0050728 // GO:0050922 // GO:0001878 // GO:0002438 // GO:0006508 // GO:0006909 // GO:0032496 // GO:0044130 // GO:0050778 // GO:0050832 // GO:0050900 // GO:0070947	proteolysis // cellular calcium ion homeostasis // response to UV // extracellular matrix disassembly // protein catabolic process // extracellular matrix organization // collagen catabolic process // positive regulation of MAP kinase activity // negative regulation of chemokine biosynthetic process // negative regulation of interleukin-8 biosynthetic process // positive regulation of interleukin…	GO:0005576 // GO:0005576 // GO:0009986 // GO:0030141 // GO:0005737	extracellular region // extracellular region // cell surface // secretory granule // cytoplasm	GO:0002020 // GO:0004175 // GO:0004252 // GO:0005515 // GO:0008201 // GO:0008233 // GO:0019955 // GO:0003824 // GO:0008233 // GO:0008236 // GO:0016787	protease binding // endopeptidase activity // serine-type endopeptidase activity // protein binding // heparin binding // peptidase activity // cytokine binding // catalytic activity // peptidase activity // serine-type peptidase activity // hydrolase activity	Coding	ENSEMBL	ncrna:misc_RNA chromosome:GRCh37:2:128556477:128556572:-1 gene:ENSG00000201470 gene_biotype:misc_RNA transcript_biotype:misc_RNA	ENST00000364600	NonCoding/misc_RNA	chr2	128556477	128556572	-	---	---	P08246	TC19000019.hg.1	Hs.99863
TC02002318.hg.1	0.019690963	2.2527618	up	8.286757	8.92308	7.977052	7.224054	6.983189	7.464565	---	---	---	---	main	---	---	---	---	---	---	---	NonCoding	ENSEMBL	ncrna:snRNA chromosome:GRCh37:2:130866777:130866883:-1 gene:ENSG00000252223 gene_biotype:snRNA transcript_biotype:snRNA	ENST00000516414	NonCoding/snRNA	chr2	130866777	130866883	-	---	---	---	TC18000994.hg.1	---
TC02002340.hg.1	0.015084585	2.5191104	up	7.643862	8.489148	7.463617	6.526019	6.393825	6.678041	---	---	---	---	main	---	---	---	---	---	---	---	NonCoding	ENSEMBL	ncrna:snRNA chromosome:GRCh37:2:131255316:131255422:-1 gene:ENSG00000251973 gene_biotype:snRNA transcript_biotype:snRNA	ENST00000516164	NonCoding/snRNA	chr2	131255316	131255422	-	---	---	---	TC18000972.hg.1	---
TC02002347.hg.1	7.05E-04	2.814028	up	7.100802	7.042344	6.665247	5.447665	5.302622	5.580196	---	---	---	---	main	---	---	---	---	---	---	---	NonCoding	ENSEMBL	ncrna:snoRNA chromosome:GRCh37:2:131687335:131687457:-1 gene:ENSG00000252829 gene_biotype:snoRNA transcript_biotype:snoRNA	ENST00000517020	NonCoding/snoRNA	chr2	131687335	131687456	-	---	---	---	TC18000965.hg.1	---
TC02002363.hg.1	0.002735136	2.7845554	up	8.824311	8.691083	8.830798	6.998672	7.729703	7.185474	---	---	---	---	main	---	---	---	---	---	---	---	NonCoding	ENSEMBL	ncrna:snRNA chromosome:GRCh37:2:133164325:133164431:-1 gene:ENSG00000252705 gene_biotype:snRNA transcript_biotype:snRNA	ENST00000516896	NonCoding/snRNA	chr2	133164325	133164431	-	---	---	---	TC18000949.hg.1	---
TC02002366.hg.1	0.030476589	2.1113937	up	5.736352	4.864352	5.874239	4.385413	4.274067	4.580876	---	---	---	---	main	---	---	---	---	---	---	---	NonCoding	ENSEMBL	ncrna:misc_RNA chromosome:GRCh37:2:134148681:134148970:-1 gene:ENSG00000222068 gene_biotype:misc_RNA transcript_biotype:misc_RNA	ENST00000410136	NonCoding/misc_RNA	chr2	134148681	134148970	-	---	---	---	TC18000946.hg.1	---
TC02002373.hg.1	0.004280145	3.5063126	up	7.799905	8.314665	8.17455	5.806701	6.315277	6.737278	---	---	---	---	main	---	---	---	---	---	---	---	NonCoding	ENSEMBL	ncrna:snRNA chromosome:GRCh37:2:136414047:136414149:-1 gene:ENSG00000201308 gene_biotype:snRNA transcript_biotype:snRNA	ENST00000364438	NonCoding/snRNA	chr2	136414047	136414149	-	---	---	---	TC18000940.hg.1	---
TC02002405.hg.1	7.61E-06	6.5394874	up	8.859629	8.859327	8.780313	6.248377	5.955909	6.167448	---	---	---	---	main	---	---	---	---	---	---	---	NonCoding	ENSEMBL	ncrna:snRNA chromosome:GRCh37:2:148253006:148253108:-1 gene:ENSG00000202074 gene_biotype:snRNA transcript_biotype:snRNA	ENST00000365204	NonCoding/snRNA	chr2	148253006	148253108	-	---	---	---	TC18000908.hg.1	---
TC02002406.hg.1	0.005593095	2.2357073	up	5.658144	6.046211	6.112337	4.898649	4.460696	4.975154	---	RNA5SP106	ENST00000517274	RNA, 5S ribosomal pseudogene 106	main	---	---	---	---	---	---	---	NonCoding	ENSEMBL	ncrna:rRNA chromosome:GRCh37:2:148471024:148471123:-1 gene:ENSG00000253083 gene_biotype:rRNA transcript_biotype:rRNA	ENST00000517274	NonCoding/rRNA	chr2	148471024	148471123	-	---	---	---	TC18000907.hg.1	---
TC02002409.hg.1	0.001569865	2.1000097	up	8.605188	8.334336	8.4189	7.468728	7.154964	7.523546	---	---	---	---	main	---	---	---	---	---	---	---	NonCoding	ENSEMBL	ncrna:snoRNA chromosome:GRCh37:2:149018143:149018277:-1 gene:ENSG00000212181 gene_biotype:snoRNA transcript_biotype:snoRNA	ENST00000390879	NonCoding/snoRNA	chr2	149018143	149018277	-	---	---	---	TC18000903.hg.1	---
TC02002410.hg.1	0.01265693	2.003	up	5.96008	6.08773	5.588908	4.732032	4.665932	5.232268	---	---	---	---	main	---	---	---	---	---	---	---	NonCoding	ENSEMBL	ncrna:snRNA chromosome:GRCh37:2:149583260:149583404:-1 gene:ENSG00000222126 gene_biotype:snRNA transcript_biotype:snRNA	ENST00000410194	NonCoding/snRNA	chr2	149583260	149583404	-	---	---	---	TC18000902.hg.1	---
TC02002411.hg.1	2.92E-04	2.6595566	up	8.764561	8.759334	8.784234	7.143713	7.554682	7.376176	---	---	---	---	main	---	---	---	---	---	---	---	NonCoding	ENSEMBL	cdna:pseudogene chromosome:GRCh37:2:149627593:149627904:-1 gene:ENSG00000228848 gene_biotype:pseudogene transcript_biotype:processed_pseudogene	ENST00000536526	NonCoding/pseudogene	chr2	149627593	149627904	-	---	---	---	TC18000901.hg.1	---
TC02002416.hg.1	4.97E-04	3.0940952	up	5.979278	5.828208	5.554608	4.137606	4.000324	4.335611	---	---	---	---	main	---	---	---	---	---	---	---	NonCoding	ENSEMBL	ncrna:snRNA chromosome:GRCh37:2:150467182:150467288:-1 gene:ENSG00000207270 gene_biotype:snRNA transcript_biotype:snRNA	ENST00000384540	NonCoding/snRNA	chr2	150467182	150467288	-	---	---	---	TC18000897.hg.1	---
TC02002456.hg.1	0.002679511	2.4454226	up	13.91597	13.96191	13.50002	12.51436	12.27616	12.71713	---	---	---	---	main	---	---	---	---	---	---	---	NonCoding	ENSEMBL	ncrna:miRNA chromosome:GRCh37:2:158711782:158711858:-1 gene:ENSG00000215934 gene_biotype:miRNA transcript_biotype:miRNA	ENST00000401115	NonCoding/miRNA	chr2	158711782	158711858	-	---	---	---	TC18000857.hg.1	---
TC02002462.hg.1	1.93E-04	20.812376	up	13.41553	13.75962	13.5617	9.292978	8.608755	9.697006	---	---	---	---	main	---	---	---	---	---	---	---	NonCoding	ENSEMBL	ncrna:snRNA chromosome:GRCh37:2:159883548:159883654:-1 gene:ENSG00000202029 gene_biotype:snRNA transcript_biotype:snRNA	ENST00000365159	NonCoding/snRNA	chr2	159883548	159883654	-	---	---	---	TC18000851.hg.1	---
TC02002505.hg.1	0.0322407	2.2519436	up	6.90104	6.127009	5.872736	5.356903	4.749172	5.281198	---	---	---	---	main	---	---	---	---	---	---	---	NonCoding	ENSEMBL	ncrna:snRNA chromosome:GRCh37:2:169462900:169463006:-1 gene:ENSG00000199348 gene_biotype:snRNA transcript_biotype:snRNA	ENST00000362478	NonCoding/snRNA	chr2	169462900	169463006	-	---	---	---	TC18000809.hg.1	---
TC02002540.hg.1	4.82E-04	6.1974955	up	19.56326	19.55307	19.56779	16.94423	16.48458	17.36025	26827//26826	RNU6-1 // RNU6-2	ENST00000384238 // ENST00000384238	RNA, U6 small nuclear 1 // RNA, U6 small nuclear 2	main	15q23 // 10p13	---	---	---	---	---	---	NonCoding	ENSEMBL	ncrna:snRNA chromosome:GRCh37:2:175422694:175422800:-1 gene:ENSG00000206965 gene_biotype:snRNA transcript_biotype:snRNA	ENST00000384238	NonCoding/snRNA	chr2	175422694	175422800	-	---	---	---	TC18000774.hg.1	---
TC02002557.hg.1	0.021259502	2.0000536	up	5.621084	5.447243	5.743547	4.660188	4.131534	5.020036	---	MIR1246	NR_031648	microRNA 1246	main	2q31.1	---	---	---	---	---	---	NonCoding	RefSeq	Homo sapiens microRNA 1246 (MIR1246), microRNA.	NR_031648	NonCoding/miRNA	chr2	177465708	177465780	-	---	---	---	TC18000757.hg.1	---
TC02002561.hg.1	0.001512835	4.5014153	up	8.421322	8.512488	8.30233	5.916529	6.0215	6.786977	---	---	---	---	main	---	---	---	---	---	---	---	NonCoding	ENSEMBL	ncrna:snRNA chromosome:GRCh37:2:177794713:177794818:-1 gene:ENSG00000206866 gene_biotype:snRNA transcript_biotype:snRNA	ENST00000384139	NonCoding/snRNA	chr2	177794713	177794818	-	---	---	---	TC18000753.hg.1	---
TC02002593.hg.1	2.46E-06	8.422916	up	10.50441	10.47114	10.71202	7.462571	7.52652	7.475518	---	---	---	---	main	---	---	---	---	---	---	---	NonCoding	ENSEMBL	ncrna:misc_RNA chromosome:GRCh37:2:183887587:183887699:-1 gene:ENSG00000202141 gene_biotype:misc_RNA transcript_biotype:misc_RNA	ENST00000365271	NonCoding/misc_RNA	chr2	183887587	183887699	-	---	---	---	TC18000724.hg.1	---
TC02002634.hg.1	1.69E-04	2.6763806	up	7.854805	7.709933	7.744965	6.537584	6.232671	6.278599	---	---	---	---	main	---	---	---	---	---	---	---	NonCoding	ENSEMBL	ncrna:snRNA chromosome:GRCh37:2:196535096:196535198:-1 gene:ENSG00000201813 gene_biotype:snRNA transcript_biotype:snRNA	ENST00000364943	NonCoding/snRNA	chr2	196535096	196535198	-	---	---	---	TC18000684.hg.1	---
TC02002646.hg.1	0.002664194	2.0306172	up	6.687125	6.911492	6.83179	5.875857	5.973044	5.515753	101927547	ANKRD44-IT1	ENST00000428191	ANKRD44 intronic transcript 1 (non-protein coding)	main	---	---	---	---	---	---	---	NonCoding	ENSEMBL	havana:sense_intronic chromosome:GRCh37:2:198115582:198167243:-1 gene:ENSG00000236977 gene_biotype:sense_intronic transcript_biotype:sense_intronic	ENST00000428191	NonCoding	chr2	198115582	198167243	-	---	---	---	TC18000672.hg.1	---
TC02002667.hg.1	6.22E-04	7.1077266	up	10.62367	10.48145	10.87269	7.654696	7.480721	8.354229	---	---	---	---	main	---	---	---	---	---	---	---	NonCoding	ENSEMBL	ncrna:misc_RNA chromosome:GRCh37:2:201727875:201727970:-1 gene:ENSG00000252759 gene_biotype:misc_RNA transcript_biotype:misc_RNA	ENST00000516950	NonCoding/misc_RNA	chr2	201727875	201727970	-	---	---	---	TC18000651.hg.1	---
TC02002685.hg.1	1.62E-04	5.904671	up	7.321633	7.519115	7.491148	4.941698	5.152415	4.552214	---	---	---	---	main	---	---	---	---	---	---	---	NonCoding	ENSEMBL	ncrna:snoRNA chromosome:GRCh37:2:203917008:203917141:-1 gene:ENSG00000202059 gene_biotype:snoRNA transcript_biotype:snoRNA	ENST00000365189	NonCoding/snoRNA	chr2	203917008	203917141	-	---	---	---	TC18000633.hg.1	---
TC02002713.hg.1	6.25E-04	3.2968144	up	8.414241	8.399305	8.710072	6.591962	6.697938	7.0705	---	---	---	---	main	---	---	---	---	---	---	---	NonCoding	ENSEMBL	ncrna:snRNA chromosome:GRCh37:2:208545257:208545363:-1 gene:ENSG00000199251 gene_biotype:snRNA transcript_biotype:snRNA	ENST00000362381	NonCoding/snRNA	chr2	208545257	208545363	-	---	---	---	TC18000605.hg.1	---
TC02002718.hg.1	0.013075019	2.0969453	up	7.143147	6.933854	6.926404	6.402962	5.608648	5.786929	---	---	---	---	main	---	---	---	---	---	---	---	NonCoding	ENSEMBL	ncrna:snRNA chromosome:GRCh37:2:208884362:208884465:-1 gene:ENSG00000212246 gene_biotype:snRNA transcript_biotype:snRNA	ENST00000390944	NonCoding/snRNA	chr2	208884362	208884465	-	---	---	---	TC18000600.hg.1	---
TC02002729.hg.1	0.028844826	2.0619907	up	5.948302	6.219019	6.793869	5.044424	5.134662	5.649989	---	RNA5SP118	ENST00000410385	RNA, 5S ribosomal pseudogene 118	main	---	---	---	---	---	---	---	Coding	ENSEMBL	ncrna:rRNA chromosome:GRCh37:2:210586637:210586745:-1 gene:ENSG00000222317 gene_biotype:rRNA transcript_biotype:rRNA	ENST00000410385	NonCoding/rRNA	chr2	210586637	210586745	-	---	---	---	TC18000591.hg.1	---
TC02002780.hg.1	0.012774549	2.7078066	up	7.218576	6.727809	7.82924	5.661108	5.78605	6.017091	---	---	---	---	main	---	---	---	---	---	---	---	Coding	ENSEMBL	ncrna:snRNA chromosome:GRCh37:2:219780906:219781009:-1 gene:ENSG00000200029 gene_biotype:snRNA transcript_biotype:snRNA	ENST00000363159	NonCoding/snRNA	chr2	219780906	219781009	-	---	---	---	TC18000541.hg.1	---
TC02002803.hg.1	2.32E-04	2.7303035	up	11.56129	11.39797	11.70145	9.954856	10.1905	10.16817	---	---	---	---	main	---	---	---	---	---	---	---	Coding	ENSEMBL	ncrna:misc_RNA chromosome:GRCh37:2:220455409:220455706:-1 gene:ENSG00000222678 gene_biotype:misc_RNA transcript_biotype:misc_RNA	ENST00000410746	NonCoding/misc_RNA	chr2	220455409	220455706	-	---	---	---	TC18000520.hg.1	---
TC02002814.hg.1	0.004259646	2.0821142	up	8.098367	7.621297	7.717558	6.681647	6.615989	6.965437	---	---	---	---	main	---	---	---	---	---	---	---	Coding	ENSEMBL	ncrna:snoRNA chromosome:GRCh37:2:223562615:223562719:-1 gene:ENSG00000238852 gene_biotype:snoRNA transcript_biotype:snoRNA	ENST00000459212	NonCoding/snoRNA	chr2	223562615	223562719	-	---	---	---	TC18000510.hg.1	---
TC02002831.hg.1	0.01079625	2.283634	up	5.981878	5.703242	5.942082	5.184051	4.438832	4.430325	---	---	---	---	main	---	---	---	---	---	GO:0016787 // GO:0046872	hydrolase activity // metal ion binding	Coding	ENSEMBL	ncrna:snoRNA chromosome:GRCh37:2:227833705:227833838:-1 gene:ENSG00000212391 gene_biotype:snoRNA transcript_biotype:snoRNA	ENST00000391089	NonCoding/snoRNA	chr2	227833705	227833838	-	---	---	Q9H0R4	TC18000492.hg.1	Hs.465041
TC02002840.hg.1	9.45E-04	2.1969166	up	5.048183	5.253009	5.025226	3.905939	3.829515	4.184524	---	RNA5SP121	ENST00000516537	RNA, 5S ribosomal pseudogene 121	main	---	---	---	---	---	---	---	Coding	ENSEMBL	ncrna:rRNA chromosome:GRCh37:2:228627768:228627868:-1 gene:ENSG00000252346 gene_biotype:rRNA transcript_biotype:rRNA	ENST00000516537	NonCoding/rRNA	chr2	228627768	228627868	-	---	---	---	TC18000483.hg.1	---
TC02002849.hg.1	5.19E-05	32.29327	up	13.48279	13.32486	13.41138	8.908742	8.000305	8.270496	---	---	---	---	main	---	---	---	---	---	---	---	Coding	ENSEMBL	ncrna:snRNA chromosome:GRCh37:2:230802530:230802598:-1 gene:ENSG00000252333 gene_biotype:snRNA transcript_biotype:snRNA	ENST00000516524	NonCoding/snRNA	chr2	230802530	230802598	-	---	---	---	TC18000474.hg.1	---
TC02002852.hg.1	0.049214922	2.0668414	up	7.629285	7.540725	8.364985	6.370996	6.726228	7.29549	---	RNY4P19	ENST00000362530	RNA, Ro-associated Y4 pseudogene 19	main	---	GO:0007269 // GO:0006810	neurotransmitter secretion // transport	GO:0016021 // GO:0030054 // GO:0030672 // GO:0043005 // GO:0048471 // GO:0008021 // GO:0016020 // GO:0031410 // GO:0045202	integral to membrane // cell junction // synaptic vesicle membrane // neuron projection // perinuclear region of cytoplasm // synaptic vesicle // membrane // cytoplasmic vesicle // synapse	GO:0005215 // GO:0005509 // GO:0030276 // GO:0046872	transporter activity // calcium ion binding // clathrin binding // metal ion binding	Coding	ENSEMBL	ncrna:misc_RNA chromosome:GRCh37:2:230922945:230923040:-1 gene:ENSG00000199400 gene_biotype:misc_RNA transcript_biotype:misc_RNA	ENST00000362530	NonCoding/misc_RNA	chr2	230922945	230923040	-	---	---	Q9H2B2	TC18000471.hg.1	Hs.8059
TC02002860.hg.1	1.41E-04	16.245367	up	15.26631	15.50289	15.43759	11.37094	10.91165	11.85833	654321	SNORA75	NR_002921	small nucleolar RNA, H/ACA box 75	main	2q37.1	GO:0000380 // GO:0000381 // GO:0006376 // GO:0007281 // GO:0009790 // GO:0048026 // GO:0090394 // GO:0006397 // GO:0008380	alternative mRNA splicing, via spliceosome // regulation of alternative mRNA splicing, via spliceosome // mRNA splice site selection // germ cell development // embryo development // positive regulation of mRNA splicing, via spliceosome // negative regulation of excitatory postsynaptic membrane potential // mRNA processing // RNA splicing	GO:0005634 // GO:0005730 // GO:0005737 // GO:0005634	nucleus // nucleolus // cytoplasm // nucleus	GO:0000166 // GO:0000900 // GO:0003729 // GO:0042835 // GO:0003676 // GO:0003723	nucleotide binding // translation repressor activity, nucleic acid binding // mRNA binding // BRE binding // nucleic acid binding // RNA binding	Coding	RefSeq	Homo sapiens small nucleolar RNA, H/ACA box 75 (SNORA75), small nucleolar RNA.	NR_002921	NonCoding/snoRNA	chr2	232320511	232320647	-	---	---	Q9BZC1	TC18000463.hg.1	Hs.435976
TC02002861.hg.1	9.71E-05	8.738101	up	10.21785	10.20798	10.28766	6.757046	7.132255	7.442231	6082	SNORD20	NR_002908	small nucleolar RNA, C/D box 20	main	2q37.1	---	---	---	---	---	---	Coding	RefSeq	Homo sapiens small nucleolar RNA, C/D box 20 (SNORD20), small nucleolar RNA.	NR_002908	NonCoding/snoRNA	chr2	232321155	232321234	-	---	---	---	TC18000462.hg.1	---
TC02002901.hg.1	0.009282189	2.194087	up	6.40028	6.393701	6.375877	4.935861	5.105027	5.72811	---	---	---	---	main	---	---	---	---	---	---	---	Coding	ENSEMBL	ncrna:snRNA chromosome:GRCh37:2:237923847:237923948:-1 gene:ENSG00000202341 gene_biotype:snRNA transcript_biotype:snRNA	ENST00000365471	NonCoding/snRNA	chr2	237923847	237923948	-	---	---	---	TC18000422.hg.1	---
TC02002904.hg.1	0.025559789	2.1301637	up	11.14497	11.17422	10.79089	9.948747	10.44505	9.443393	---	---	---	---	main	---	---	---	---	---	---	---	Coding	ENSEMBL	havana:lincRNA chromosome:GRCh37:2:238031553:238032740:-1 gene:ENSG00000224844 gene_biotype:lincRNA transcript_biotype:lincRNA	ENST00000416509	NonCoding/lincRNA	chr2	238031553	238032740	-	---	---	---	TC18000419.hg.1	---
TC02002936.hg.1	0.002033341	2.359488	up	7.390715	7.425771	7.545466	6.229643	6.49738	5.919507	---	---	---	---	main	---	---	---	---	---	---	---	Coding	ENSEMBL	ncrna:miRNA chromosome:GRCh37:2:241201132:241201277:-1 gene:ENSG00000221412 gene_biotype:miRNA transcript_biotype:miRNA	ENST00000408485	NonCoding/miRNA	chr2	241201132	241201277	-	---	---	---	TC18000387.hg.1	---
TC02003076.hg.1	0.011577898	2.0669343	up	6.578033	6.676511	6.068174	5.48009	5.111733	5.588418	---	---	---	---	main	---	---	---	---	---	---	---	Coding	Rinn lincRNA	linc-VSNL1-2 chr2:+:17349863-17351882	TCONS_00003587-XLOC_001371	NonCoding	chr2	17349864	17351882	+	---	---	Q68DL7	TC18000247.hg.1	Hs.465414
TC02003134.hg.1	0.012466034	2.1242747	up	11.63543	11.98874	12.01153	10.92576	11.08801	10.36102	---	---	---	---	main	---	GO:0008284 // GO:0032148 // GO:0042981 // GO:1901625	positive regulation of cell proliferation // activation of protein kinase B activity // regulation of apoptotic process // cellular response to ergosterol	GO:0000139 // GO:0005794 // GO:0005886 // GO:0016021 // GO:0005794 // GO:0005886 // GO:0016020	Golgi membrane // Golgi apparatus // plasma membrane // integral to membrane // Golgi apparatus // plasma membrane // membrane	GO:0005515	protein binding	Coding	NONCODE	accn=D26488 class=mRNAlike lncRNA name=Human lncRNA ref=JounralRNA transcriptId=4896 cpcScore=9.9238700 cnci=-0.3298988	n342404	NonCoding	chr2	29117536	29171084	+	---	---	Q8N1N2	TC18000188.hg.1	Hs.376146
TC02003138.hg.1	3.34E-05	18.650307	up	13.9827	13.96597	14.43812	10.04358	10.04375	9.636074	---	---	---	---	main	---	GO:0001764 // GO:0001975 // GO:0006915 // GO:0006917 // GO:0007409 // GO:0007411 // GO:0010976 // GO:0010977 // GO:0021965 // GO:0033563 // GO:0042981 // GO:0048671 // GO:0070374 // GO:2000171 // GO:0006915 // GO:0007275 // GO:0007411 // GO:0033564 // GO:0038007 // GO:0043065	neuron migration // response to amphetamine // apoptotic process // induction of apoptosis // axonogenesis // axon guidance // positive regulation of neuron projection development // negative regulation of neuron projection development // spinal cord ventral commissure morphogenesis // dorsal/ventral axon guidance // regulation of apoptotic process // negative regulation of collateral sprouting /…	GO:0005829 // GO:0005886 // GO:0016021 // GO:0030424 // GO:0032584 // GO:0045121 // GO:0016020	cytosol // plasma membrane // integral to membrane // axon // growth cone membrane // membrane raft // membrane	GO:0003713 // GO:0004888 // GO:0005042 // GO:0005515 // GO:0042802	transcription coactivator activity // transmembrane signaling receptor activity // netrin receptor activity // protein binding // identical protein binding	Coding	NONCODE	accn=AF172940 class=mRNAlike lncRNA name=NULL ref=H-invitational v7.5 transcriptId=HIT000072445 cpcScore=1.2152700 cnci=-0.3273936	n333029	NonCoding	chr2	30369827	30381647	+	---	---	P43146	TC18000184.hg.1	Hs.162025
TC02003159.hg.1	0.002150186	6.1108413	up	9.508819	10.50935	9.980773	7.383177	7.794153	6.987501	---	---	---	---	main	---	---	---	---	---	---	---	Coding	NONCODE	accn=AK057927 class=mRNAlike lncRNA name=Human lncRNA ref=JounralRNA transcriptId=1181 cpcScore=-1.1548300 cnci=-0.3921107	n338760	NonCoding	chr2	36750870	36751847	+	---	---	---	TC18000162.hg.1	---
TC02003165.hg.1	0.006442966	2.2101247	up	7.763722	8.374884	8.136868	7.139973	6.998824	6.704293	---	---	---	---	main	---	GO:0000045 // GO:0000910 // GO:0002224 // GO:0006644 // GO:0006661 // GO:0007032 // GO:0008286 // GO:0016485 // GO:0034162 // GO:0036092 // GO:0036092 // GO:0043201 // GO:0044281 // GO:0045022 // GO:0045087 // GO:0048015 // GO:0050708 // GO:0006468 // GO:0006914 // GO:0007049 // GO:0016310 // GO:0036092 // GO:0046854 // GO:0051301	autophagic vacuole assembly // cytokinesis // toll-like receptor signaling pathway // phospholipid metabolic process // phosphatidylinositol biosynthetic process // endosome organization // insulin receptor signaling pathway // protein processing // toll-like receptor 9 signaling pathway // phosphatidylinositol-3-phosphate biosynthetic process // phosphatidylinositol-3-phosphate biosynthetic proc…	GO:0005770 // GO:0005829 // GO:0005942 // GO:0030496 // GO:0005768 // GO:0005770 // GO:0005942 // GO:0030496	late endosome // cytosol // phosphatidylinositol 3-kinase complex // midbody // endosome // late endosome // phosphatidylinositol 3-kinase complex // midbody	GO:0004672 // GO:0005515 // GO:0005524 // GO:0016303 // GO:0000166 // GO:0016301 // GO:0016303 // GO:0016303 // GO:0016740 // GO:0016772 // GO:0016773 // GO:0035004	protein kinase activity // protein binding // ATP binding // 1-phosphatidylinositol-3-kinase activity // nucleotide binding // kinase activity // 1-phosphatidylinositol-3-kinase activity // 1-phosphatidylinositol-3-kinase activity // transferase activity // transferase activity, transferring phosphorus-containing groups // phosphotransferase activity, alcohol group as acceptor // phosphatidylinos…	Coding	NONCODE	accn=NULL class=mRNAlike lncRNA name=vega lncRNA ref=GENCODE transcriptId=OTTHUMT00000326759 cpcScore=-1.0422300 cnci=-0.2662329	n325341	NonCoding	chr2	37824980	37827693	+	---	---	Q8NEB9	TC18000156.hg.1	Hs.464971
TC02003265.hg.1	0.001788935	5.102214	up	9.977235	9.923325	10.26717	7.79643	8.172047	7.145879	---	---	---	---	main	---	---	---	---	---	---	---	Coding	NONCODE	accn=BC050395 class=mRNAlike lncRNA name=Human lncRNA ref=JounralRNA transcriptId=4907 cpcScore=2.0683000 cnci=-0.2522056	n342415	NonCoding	chr2	61404584	61416060	+	---	---	---	TC18000056.hg.1	---
TC02003285.hg.1	0.007115681	2.1433294	up	5.563897	5.70849	5.545403	4.89128	4.165978	4.460971	---	---	---	---	main	---	---	---	---	---	---	---	Coding	Rinn lincRNA	linc-MEIS1-2 chr2:+:66305393-66311772	TCONS_00002704-XLOC_001506	NonCoding	chr2	66305394	66311772	+	---	---	---	TC18000036.hg.1	---
TC02003309.hg.1	3.94E-05	2.9845545	up	10.49	10.36654	10.57975	8.879936	8.998495	8.825313	---	---	---	---	main	---	---	---	---	---	---	---	Coding	NONCODE	accn=NR_037862 class=lncRNA name= ref=RefGeneNoncode transcriptId=NR_037862 cpcScore=1.2447700 cnci=-0.2409466	n410624	NonCoding	chr2	70121075	70132368	+	---	---	---	TC18000012.hg.1	---
TC02003335.hg.1	9.82E-05	3.2084239	up	14.38856	14.1875	14.12533	12.42416	12.676	12.55564	---	---	---	---	main	---	GO:0001921 // GO:0006813 // GO:0006887 // GO:0007268 // GO:0015031 // GO:0045026 // GO:0006810	positive regulation of receptor recycling // potassium ion transport // exocytosis // synaptic transmission // protein transport // plasma membrane fusion // transport	GO:0005737 // GO:0005829 // GO:0005886 // GO:0005737	cytoplasm // cytosol // plasma membrane // cytoplasm	GO:0005515 // GO:0005524 // GO:0019905 // GO:0030165 // GO:0032403 // GO:0042623 // GO:0046872 // GO:0000166 // GO:0016787 // GO:0017111	protein binding // ATP binding // syntaxin binding // PDZ domain binding // protein complex binding // ATPase activity, coupled // metal ion binding // nucleotide binding // hydrolase activity // nucleoside-triphosphatase activity	Coding	NONCODE	accn=NR_027405 class=lncRNA name= ref=RefGeneNoncode transcriptId=NR_027405 cpcScore=4.8437300 cnci=-0.2488486	n407850	NonCoding	chr2	74425690	74442424	+	---	---	P46459	TC17_ctg5_hap1000015.hg.1	Hs.431279
TC02003406.hg.1	1.65E-04	2.1985106	up	7.505404	7.367282	7.267376	6.206659	6.188606	6.335217	---	---	---	---	main	---	GO:0001525 // GO:0001938 // GO:0006915 // GO:0006917 // GO:0006955 // GO:0007165 // GO:0030154 // GO:0043542 // GO:0045766 // GO:0097190 // GO:2001238	angiogenesis // positive regulation of endothelial cell proliferation // apoptotic process // induction of apoptosis // immune response // signal transduction // cell differentiation // endothelial cell migration // positive regulation of angiogenesis // apoptotic signaling pathway // positive regulation of extrinsic apoptotic signaling pathway	GO:0005615 // GO:0005615 // GO:0005887 // GO:0048471	extracellular space // extracellular space // integral to plasma membrane // perinuclear region of cytoplasm	GO:0005102 // GO:0005125 // GO:0005125 // GO:0005164 // GO:0005515	receptor binding // cytokine activity // cytokine activity // tumor necrosis factor receptor binding // protein binding	Coding	Broad TUCP	linc-TEKT4-6 chr2:+:91925028-91927269	TCONS_l2_00013785-XLOC_l2_007425	NonCoding	chr2	91925029	91927269	+	---	---	O43508	TC17002864.hg.1	Hs.54673
TC02003446.hg.1	4.10E-06	62.06648	up	10.35116	10.00167	10.52442	4.362362	4.194284	4.453377	---	---	---	---	main	---	---	---	---	---	---	---	NonCoding	NONCODE	accn=BC012580 class=mRNAlike lncRNA name=NULL ref=H-invitational v7.5 transcriptId=HIT000087904 cpcScore=4.0539700 cnci=-0.2384076	n333421	NonCoding	chr2	102953714	102958757	+	---	---	---	TC17002824.hg.1	---
TC02003452.hg.1	0.021350779	2.2272713	up	6.399133	6.417007	7.095609	5.403284	5.154389	5.888244	---	---	---	---	main	---	---	---	---	---	---	---	NonCoding	NONCODE	accn=NULL class=mRNAlike lncRNA name=vega lncRNA ref=GENCODE transcriptId=OTTHUMT00000329250 cpcScore=1.0291200 cnci=-0.3165344	n325213	NonCoding	chr2	104566042	104568244	+	---	---	---	TC17002818.hg.1	---
TC02003455.hg.1	0.010342011	2.0315142	up	5.744467	5.797603	5.186444	4.370695	4.539402	4.750751	---	---	---	---	main	---	---	---	---	---	---	---	NonCoding	Rinn lincRNA	linc-POU3F3-7 chr2:+:104669959-104675714	TCONS_00002717-XLOC_001600	NonCoding	chr2	104669960	104675714	+	---	---	---	TC17002815.hg.1	---
TC02003475.hg.1	0.00105642	3.3156965	up	16.14348	16.3586	16.26847	14.21025	14.4929	14.87947	---	---	---	---	main	---	---	---	---	---	---	---	NonCoding	NONCODE	accn=NULL class=lincRNA name=Human lincRNA ref=Scripture Reconstruction LincRNAs By Luo transcriptId=linc_luo_54 cpcScore=-1.2817100 cnci=-0.1900828	n344506	NonCoding	chr2	107314085	107314493	+	---	---	---	TC17002795.hg.1	---
TC02003499.hg.1	2.24E-04	3.3386943	up	9.076034	8.745498	8.969772	7.22303	7.009688	7.340733	---	---	---	---	main	---	---	---	---	---	---	---	NonCoding	NONCODE	accn=NULL class=lincRNA name=Human lincRNA ref=Scripture Reconstruction LincRNAs By Luo transcriptId=linc_luo_1272 cpcScore=-1.2733600 cnci=-0.1180957	n345723	NonCoding	chr2	112186899	112187197	+	---	---	---	TC17002771.hg.1	---
TC02003537.hg.1	0.01674253	2.1146173	up	5.753807	5.678171	5.781173	5.048253	4.135725	4.787984	---	---	---	---	main	---	---	---	---	---	---	---	NonCoding	Rinn lincRNA	linc-GLI2-1 chr2:+:121481837-121491735	TCONS_00003837-XLOC_001643	NonCoding	chr2	121481838	121491735	+	---	---	---	TC17002733.hg.1	---
TC02003541.hg.1	0.039227575	2.0556302	up	7.279639	6.318329	7.068214	6.13227	5.506163	5.909006	---	---	---	---	main	---	---	---	---	---	---	---	NonCoding	Rinn lincRNA	linc-TSN-2 chr2:+:121935902-121940156	TCONS_00002991-XLOC_001645	NonCoding	chr2	121935903	121940156	+	---	---	---	TC17002729.hg.1	---
TC02003556.hg.1	0.001228665	2.132796	up	4.507576	4.919388	4.828527	3.696255	3.5632	3.717799	---	---	---	---	main	---	---	---	---	---	---	---	NonCoding	Rinn lincRNA	linc-GYPC-2 chr2:+:126468545-126523419	TCONS_00002999-XLOC_001657	NonCoding	chr2	126468546	126523419	+	---	---	---	TC17002714.hg.1	---
TC02003567.hg.1	5.03E-04	2.2239456	up	7.532101	7.717385	7.540283	6.255375	6.524381	6.550648	---	---	---	---	main	---	---	---	---	---	---	---	NonCoding	Rinn lincRNA	linc-RAB6C-5 chr2:+:129622178-129626301	TCONS_00002721-XLOC_001666	NonCoding	chr2	129622179	129626301	+	---	---	---	TC17002703.hg.1	---
TC02003579.hg.1	6.09E-05	3.0096471	up	7.317696	7.326223	7.494496	5.81198	5.897557	5.660094	---	---	---	---	main	---	---	---	---	---	---	---	NonCoding	NONCODE	accn=NULL class=mRNAlike lncRNA name=vega lncRNA ref=GENCODE transcriptId=OTTHUMT00000331804 cpcScore=0.1927490 cnci=-0.2375548	n325141	NonCoding	chr2	131876944	131883092	+	---	---	---	TC17002691.hg.1	---
TC02003583.hg.1	4.95E-04	5.135199	up	13.89997	13.99723	13.33827	11.30584	11.58332	11.26505	---	---	---	---	main	---	---	---	---	---	---	---	NonCoding	Broad TUCP	linc-TUBA3D-1 chr2:+:132218683-132220150	TCONS_l2_00013992-XLOC_l2_007562	NonCoding	chr2	132218684	132220150	+	---	---	---	TC17002687.hg.1	---
TC02003591.hg.1	5.18E-05	2.6139534	up	7.753069	7.664917	7.556089	6.310151	6.173471	6.331754	---	---	---	---	main	---	---	---	---	---	---	---	NonCoding	NONCODE	accn=NULL class=lincRNA name=Human lincRNA ref=Scripture Reconstruction LincRNAs By Luo transcriptId=linc_luo_1748 cpcScore=-1.3774400 cnci=-0.2349800	n346198	NonCoding	chr2	133013066	133013485	+	---	---	---	TC17002679.hg.1	---
TC02003592.hg.1	1.85E-04	6.6222177	up	10.23173	10.55994	10.60137	7.815849	7.413491	7.981757	---	---	---	---	main	---	---	---	---	---	---	---	NonCoding	NONCODE	accn=NULL class=lincRNA name=Human lincRNA ref=Scripture Reconstruction LincRNAs By Luo transcriptId=linc_luo_1519 cpcScore=-1.3851500 cnci=-0.2633697	n345970	NonCoding	chr2	133036673	133039086	+	---	---	---	TC17002678.hg.1	---
TC02003637.hg.1	0.003990798	3.0291433	up	9.175611	9.519532	9.148582	7.548954	8.149214	7.348828	---	---	---	---	main	---	---	---	---	---	---	---	NonCoding	NONCODE	accn=NULL class=lncRNA name= ref=UCSCGeneNoncode transcriptId=uc010fnw.1 cpcScore=-1.4139600 cnci=-0.4707753	n386264	NonCoding	chr2	152332640	152333850	+	---	---	---	TC17002633.hg.1	---
TC02003778.hg.1	0.006740135	2.083301	up	6.115309	5.536142	6.1097	4.897986	4.720641	4.965909	---	---	---	---	main	---	---	---	---	---	---	---	NonCoding	Rinn lincRNA	linc-EEF1B2-2 chr2:+:206702659-206712309	TCONS_00003991-XLOC_001816	NonCoding	chr2	206702660	206712309	+	---	---	---	TC17002492.hg.1	---
TC02003783.hg.1	0.007614341	2.1014733	up	6.518115	6.284183	6.973154	5.416128	5.662733	5.482388	---	---	---	---	main	---	---	---	---	---	---	---	NonCoding	Rinn lincRNA	linc-LOC200726 chr2:+:207504796-207506006	TCONS_00003083-XLOC_001821	NonCoding	chr2	207504797	207506006	+	---	---	---	TC17002487.hg.1	---
TC02003819.hg.1	8.99E-06	19.85773	up	9.353319	9.308823	9.633188	4.974293	5.045915	5.340236	---	---	---	---	main	---	---	---	---	---	---	---	NonCoding	NONCODE	accn=NULL class=lincRNA name=Human lincRNA ref=Scripture Reconstruction LincRNAs By Luo transcriptId=linc_luo_1118 cpcScore=-1.4120400 cnci=-0.4092129	n345569	NonCoding	chr2	217374176	217394310	+	---	---	---	TC17002451.hg.1	---
TC02003820.hg.1	0.002667603	2.2042558	up	6.156069	5.865898	6.19296	4.68397	4.952837	5.157246	---	---	---	---	main	---	---	---	---	---	---	---	NonCoding	Rinn lincRNA	linc-IGFBP2-2 chr2:+:217398739-217443871	TCONS_00004019-XLOC_001857	NonCoding	chr2	217398740	217443933	+	---	---	---	TC17002450.hg.1	---
TC02003892.hg.1	3.06E-04	9.332554	up	13.35243	12.85874	12.92768	9.654614	9.54133	10.27609	---	---	---	---	main	---	---	---	---	---	---	---	NonCoding	NONCODE	accn=AY077737 class=scaRNA name=U87 ref=NONCODE v2.0 transcriptId=NULL cpcScore=-1.5906100 cnci=-0.3106881	n3891	NonCoding	chr2	234184372	234184649	+	---	---	---	TC17002378.hg.1	---
TC02003893.hg.1	1.82E-04	9.101437	up	12.92496	12.60218	12.69991	9.477792	9.22295	9.968029	---	---	---	---	main	---	---	---	---	---	---	---	NonCoding	NONCODE	accn=AY077738 class=scaRNA name=U88 ref=NONCODE v2.0 transcriptId=NULL cpcScore=-1.5906100 cnci=-0.2343171	n3892	NonCoding	chr2	234197322	234197587	+	---	---	---	TC17002377.hg.1	---
TC02003914.hg.1	1.82E-04	5.5610933	up	11.59064	11.21758	11.13925	8.921454	8.599753	9.000156	---	---	---	---	main	---	---	---	---	---	---	---	NonCoding	Rinn lincRNA	linc-MLPH-4 chr2:+:238121307-238121926	TCONS_00004060-XLOC_001908	NonCoding	chr2	238121308	238121926	+	---	---	---	TC17002356.hg.1	---
TC02003970.hg.1	0.001264308	2.5547488	up	8.261027	8.148429	7.738183	6.798985	6.63424	6.65487	---	---	---	---	main	---	---	---	---	---	---	---	NonCoding	NONCODE	accn=NULL class=mRNAlike lncRNA name=vega lncRNA ref=GENCODE transcriptId=OTTHUMT00000322440 cpcScore=-1.1150400 cnci=-0.2497148	n325490	NonCoding	chr2	1529444	1602892	-	---	---	---	TC17002301.hg.1	---
TC02003973.hg.1	1.90E-05	2.0543506	up	6.318428	6.257575	6.252782	5.232443	5.173497	5.306798	---	---	---	---	main	---	---	---	---	---	---	---	NonCoding	NONCODE	accn=NULL class=lincRNA name=Human lincRNA ref=Scripture Reconstruction LincRNAs By Luo transcriptId=linc_luo_1057 cpcScore=-1.5453900 cnci=-0.2468694	n345508	NonCoding	chr2	1623489	1624134	-	---	---	---	TC17002298.hg.1	---
TC02003993.hg.1	5.02E-05	2.2724686	up	16.71745	16.67456	16.56501	15.38367	15.53794	15.48263	---	---	---	---	main	---	---	---	---	---	---	---	NonCoding	NONCODE	accn=NULL class=lncRNA name= ref=UCSCGeneNoncode transcriptId=uc002qyd.1 cpcScore=0.6455210 cnci=-0.2246757	n383576	NonCoding	chr2	3664890	3665294	-	---	---	---	TC17002278.hg.1	---
TC02004056.hg.1	1.65E-04	2.0051315	up	5.874955	5.826399	5.977715	4.959028	4.773721	4.93523	---	---	---	---	main	---	---	---	---	---	---	---	NonCoding	NONCODE	accn=NULL class=mRNAlike lncRNA name=vega lncRNA ref=GENCODE transcriptId=OTTHUMT00000323616 cpcScore=-1.2067900 cnci=-0.3181073	n325425	NonCoding	chr2	13768107	14458538	-	---	---	---	TC17002215.hg.1	---
TC02004162.hg.1	0.01899763	2.497869	up	5.023934	5.889876	5.791629	4.189867	3.910925	4.642553	---	---	---	---	main	---	---	---	---	---	---	---	NonCoding	NONCODE	accn=AY289772 class=mRNAlike lncRNA name=NULL ref=H-invitational v7.5 transcriptId=HIT000251451 cpcScore=-1.1195800 cnci=-0.2962713	n335146	NonCoding	chr2	37415621	37423225	-	---	---	---	TC17002109.hg.1	---
TC02004168.hg.1	0.004372143	2.225867	up	11.69855	11.67821	11.79331	10.75011	10.77864	10.17822	---	---	---	---	main	---	---	---	---	---	---	---	NonCoding	NONCODE	accn=NR_024191 class=lncRNA name= ref=RefGeneNoncode transcriptId=NR_024191 cpcScore=10.0459000 cnci=-0.3442441	n406658	NonCoding	chr2	38522029	38604432	-	---	---	---	TC17002103.hg.1	---
TC02004211.hg.1	0.0219929	2.2704957	up	7.297664	7.603308	7.702799	6.821258	5.789467	6.444023	---	---	---	---	main	---	---	---	---	---	---	---	NonCoding	Rinn lincRNA	linc-SIX2-1 chr2:-:45536619-45538463	TCONS_00005139-XLOC_002079	NonCoding	chr2	45536620	45538463	-	---	---	---	TC17002059.hg.1	---
TC02004224.hg.1	0.009111465	2.4562824	up	8.588814	8.482353	8.025051	7.324687	6.646572	7.23553	---	---	---	---	main	---	---	---	---	---	---	---	NonCoding	Broad TUCP	linc-KCNK12-1 chr2:-:47958513-47959167	TCONS_l2_00014564-XLOC_l2_008009	NonCoding	chr2	47958514	47959167	-	---	---	---	TC17002046.hg.1	---
TC02004237.hg.1	0.003404362	2.1622224	up	6.667088	6.901933	6.747563	5.568561	5.980107	5.43037	---	---	---	---	main	---	---	---	---	---	---	---	NonCoding	NONCODE	accn=NULL class=lncRNA name= ref=UCSCGeneNoncode transcriptId=uc002rxj.1 cpcScore=-0.1105250 cnci=-0.3815540	n383634	NonCoding	chr2	53990098	53992017	-	---	---	---	TC17002033.hg.1	---
TC02004238.hg.1	0.001223716	4.323385	up	9.921412	9.402983	9.383633	7.775831	7.120543	7.475171	---	---	---	---	main	---	---	---	---	---	---	---	NonCoding	NONCODE	accn=NULL class=mRNAlike lncRNA name=vega lncRNA ref=GENCODE transcriptId=OTTHUMT00000326132 cpcScore=-1.3089900 cnci=-0.3709358	n325306	NonCoding	chr2	54163195	54165707	-	---	---	---	TC17002032.hg.1	---
TC02004275.hg.1	0.004341224	2.2774575	up	8.724119	8.634846	8.166416	7.111273	7.472407	7.379429	---	---	---	---	main	---	---	---	---	---	---	---	NonCoding	NONCODE	accn=NULL class=mRNAlike lncRNA name=vega lncRNA ref=GENCODE transcriptId=OTTHUMT00000327083 cpcScore=-1.2405500 cnci=-0.2908989	n325293	NonCoding	chr2	64166988	64168884	-	---	---	---	TC17001995.hg.1	---
TC02004293.hg.1	1.83E-05	2.137808	up	5.520285	5.605478	5.497194	4.504983	4.433981	4.395597	---	---	---	---	main	---	---	---	---	---	---	---	Coding	Rinn lincRNA	linc-SERTAD2-4 chr2:-:65273703-65283317	TCONS_00004287-XLOC_002133	NonCoding	chr2	65273704	65283317	-	---	---	---	TC17001977.hg.1	---
TC02004297.hg.1	0.002480078	3.0829172	up	7.029982	6.517091	6.316615	5.02733	5.172791	4.790679	---	---	---	---	main	---	GO:0006084 // GO:0006112 // GO:0006631 // GO:0006633 // GO:0006766 // GO:0006767 // GO:0015939 // GO:0019432 // GO:0031325 // GO:0035338 // GO:0044255 // GO:0044281 // GO:0006629 // GO:0006631 // GO:0008152 // GO:0009058 // GO:0055114 // GO:0071353	acetyl-CoA metabolic process // energy reserve metabolic process // fatty acid metabolic process // fatty acid biosynthetic process // vitamin metabolic process // water-soluble vitamin metabolic process // pantothenate metabolic process // triglyceride biosynthetic process // positive regulation of cellular metabolic process // long-chain fatty-acyl-CoA biosynthetic process // cellular lipid met…	GO:0005737 // GO:0005739 // GO:0005794 // GO:0005829 // GO:0005886 // GO:0042470 // GO:0042587 // GO:0005737	cytoplasm // mitochondrion // Golgi apparatus // cytosol // plasma membrane // melanosome // glycogen granule // cytoplasm	GO:0004312 // GO:0004313 // GO:0004314 // GO:0004315 // GO:0004316 // GO:0004317 // GO:0004319 // GO:0004320 // GO:0005515 // GO:0008144 // GO:0008270 // GO:0016295 // GO:0016296 // GO:0042803 // GO:0047451 // GO:0070402 // GO:0003824 // GO:0004312 // GO:0016297 // GO:0016491 // GO:0016740 // GO:0016747 // GO:0016787 // GO:0016788 // GO:0016829 // GO:0019171 // GO:0042802 // GO:0047117	fatty acid synthase activity // [acyl-carrier-protein] S-acetyltransferase activity // [acyl-carrier-protein] S-malonyltransferase activity // 3-oxoacyl-[acyl-carrier-protein] synthase activity // 3-oxoacyl-[acyl-carrier-protein] reductase (NADPH) activity // 3-hydroxypalmitoyl-[acyl-carrier-protein] dehydratase activity // enoyl-[acyl-carrier-protein] reductase (NADPH, B-specific) activity // ol…	Coding	NONCODE	accn=AK130500 class=mRNAlike lncRNA name=Human lncRNA ref=JounralRNA transcriptId=1291 cpcScore=-1.1794600 cnci=-0.3064115	n338866	NonCoding	chr2	65569112	65570908	-	Fatty_Acid_Synthesis	GenMAPP	P49327	TC17001973.hg.1	Hs.83190
TC02004300.hg.1	0.049006987	2.0475569	up	7.334898	6.594049	6.827599	6.044221	5.307611	6.303003	---	---	---	---	main	---	GO:0005997 // GO:0006006 // GO:0006739 // GO:0042732 // GO:0051289 // GO:0055114 // GO:0005975 // GO:0005997 // GO:0006006 // GO:0008152 // GO:0051289 // GO:0055114	xylulose metabolic process // glucose metabolic process // NADP metabolic process // D-xylose metabolic process // protein homotetramerization // oxidation-reduction process // carbohydrate metabolic process // xylulose metabolic process // glucose metabolic process // metabolic process // protein homotetramerization // oxidation-reduction process	GO:0005881 // GO:0005902 // GO:0005903 // GO:0016020	cytoplasmic microtubule // microvillus // brush border // membrane	GO:0016655 // GO:0050038 // GO:0016491 // GO:0016614 // GO:0050038	oxidoreductase activity, acting on NAD(P)H, quinone or similar compound as acceptor // L-xylulose reductase (NADP+) activity // oxidoreductase activity // oxidoreductase activity, acting on CH-OH group of donors // L-xylulose reductase (NADP+) activity	Coding	Rinn lincRNA	linc-SPRED2-4 chr2:-:65952595-65953730	TCONS_00004290-XLOC_002136	NonCoding	chr2	65952596	65953735	-	---	---	Q7Z4W1	TC17001970.hg.1	Hs.9857
TC02004348.hg.1	3.66E-04	2.8337758	up	5.385356	5.67853	5.815483	4.115663	4.205179	4.050351	---	---	---	---	main	---	GO:0006511 // GO:0006508	ubiquitin-dependent protein catabolic process // proteolysis	GO:0005730 // GO:0005634 // GO:0005730	nucleolus // nucleus // nucleolus	GO:0004221 // GO:0008234 // GO:0008233 // GO:0016787	ubiquitin thiolesterase activity // cysteine-type peptidase activity // peptidase activity // hydrolase activity	Coding	NONCODE	accn=BC029311 class=mRNAlike lncRNA name=Human lncRNA ref=JounralRNA transcriptId=4915 cpcScore=-1.3338800 cnci=-0.0667408	n342422	NonCoding	chr2	75061107	75061538	-	---	---	Q9P275	TC17001922.hg.1	Hs.464243
TC02004404.hg.1	0.00353678	5.2051287	up	9.750916	9.652853	9.754858	6.917668	8.10894	6.992219	---	---	---	---	main	---	GO:0006633 // GO:0006629 // GO:0006631 // GO:0055114	fatty acid biosynthetic process // lipid metabolic process // fatty acid metabolic process // oxidation-reduction process	GO:0016021 // GO:0016020	integral to membrane // membrane	GO:0016491	oxidoreductase activity	Coding	Rinn lincRNA	linc-EIF2AK3-7 chr2:-:92176818-92179491	TCONS_00004331-XLOC_002204	NonCoding	chr2	92176819	92179491	-	---	---	Q8N9I5	TC17001865.hg.1	Hs.448845
TC02004411.hg.1	0.004498952	3.467463	up	10.74098	11.27983	11.15317	9.189319	9.756616	8.846404	---	---	---	---	main	---	---	---	GO:0005886 // GO:0016021 // GO:0016020	plasma membrane // integral to membrane // membrane	GO:0005515	protein binding	Coding	NONCODE	accn=NULL class=lncRNA name= ref=UCSCGeneNoncode transcriptId=uc010yug.1 cpcScore=5.3993100 cnci=-0.2340422	n387128	NonCoding	chr2	96592962	96658969	-	---	---	Q6UXZ3	TC17001859.hg.1	Hs.531099
TC02004500.hg.1	4.99E-04	12.234143	up	10.63679	11.42462	11.09816	7.407125	7.915956	6.997965	---	---	---	---	main	---	---	---	---	---	---	---	Coding	NONCODE	accn=EF491794 class=mRNAlike lncRNA name=NULL ref=H-invitational v7.5 transcriptId=HIT000395521_05 cpcScore=0.7508280 cnci=-0.1937681	n337552	NonCoding	chr2	111290092	111291201	-	---	---	---	TC17001767.hg.1	---
TC02004506.hg.1	2.05E-04	6.756049	up	10.51549	9.926818	10.06311	7.287856	7.645237	7.303785	---	---	---	---	main	---	GO:0006511 // GO:0016579 // GO:0006508	ubiquitin-dependent protein catabolic process // protein deubiquitination // proteolysis	GO:0005794 // GO:0016020 // GO:0005794	Golgi apparatus // membrane // Golgi apparatus	GO:0004221 // GO:0005509 // GO:0008234 // GO:0004221 // GO:0008233 // GO:0016787 // GO:0046872	ubiquitin thiolesterase activity // calcium ion binding // cysteine-type peptidase activity // ubiquitin thiolesterase activity // peptidase activity // hydrolase activity // metal ion binding	Coding	NONCODE	accn=NULL class=lncRNA name= ref=EnsemblNoncode transcriptId=ENST00000432268 cpcScore=-1.0911900 cnci=-0.2942405	n378384	NonCoding	chr2	112249520	112252388	-	---	---	Q8NFA0	TC17001761.hg.1	Hs.132868
TC02004510.hg.1	0.001658874	2.054574	up	7.506015	7.741307	7.980042	6.710839	6.672398	6.727609	---	---	---	---	main	---	---	---	---	---	---	---	Coding	Rinn lincRNA	linc-IL1A chr2:-:113576773-113581878	TCONS_00004393-XLOC_002277	NonCoding	chr2	113576774	113581878	-	---	---	---	TC17001757.hg.1	---
TC02004559.hg.1	2.98E-04	6.6025157	up	8.178156	8.295001	8.330524	5.563266	5.927914	5.143454	---	---	---	---	main	---	---	---	---	---	---	---	Coding	NONCODE	accn=NULL class=lncRNA name= ref=UCSCGeneNoncode transcriptId=uc002too.1 cpcScore=-1.0543000 cnci=-0.4869251	n383730	NonCoding	chr2	128258673	128259739	-	---	---	---	TC17001708.hg.1	---
TC02004580.hg.1	0.003262043	3.099768	up	12.3498	12.60964	12.83809	11.12916	11.236	10.53589	---	---	---	---	main	---	---	---	GO:0005635 // GO:0005783 // GO:0005789 // GO:0016021 // GO:0042645 // GO:0005634 // GO:0005783 // GO:0016020 // GO:0031090 // GO:0043231	nuclear envelope // endoplasmic reticulum // endoplasmic reticulum membrane // integral to membrane // mitochondrial nucleoid // nucleus // endoplasmic reticulum // membrane // organelle membrane // intracellular membrane-bounded organelle	---	---	Coding	Broad TUCP	linc-TUBA3E chr2:-:130970621-130970942	TCONS_l2_00014894-XLOC_l2_008260	NonCoding	chr2	130970622	130970942	-	---	---	Q96AG4	TC17001687.hg.1	Hs.370927
TC02004591.hg.1	0.002813489	2.1553833	up	8.088206	8.261171	7.717479	6.973682	6.962846	6.806496	---	---	---	---	main	---	---	---	---	---	---	---	Coding	Broad TUCP	linc-C2orf27B-2 chr2:-:132722303-132737446	TCONS_l2_00015976-XLOC_l2_008273	NonCoding	chr2	132722304	132737446	-	---	---	---	TC17001676.hg.1	Hs.274864
TC02004639.hg.1	0.02195844	2.025808	up	5.818342	6.486046	6.263048	5.100999	4.86541	5.545536	---	---	---	---	main	---	GO:0006869 // GO:0071397 // GO:1901800 // GO:0006810	lipid transport // cellular response to cholesterol // positive regulation of proteasomal protein catabolic process // transport	GO:0005776 // GO:0005829 // GO:0005886 // GO:0097038	autophagic vacuole // cytosol // plasma membrane // perinuclear endoplasmic reticulum	GO:0005515 // GO:0005543 // GO:0015485 // GO:0008289	protein binding // phospholipid binding // cholesterol binding // lipid binding	Coding	NONCODE	accn=M31164 class=mRNAlike lncRNA name=Human lncRNA ref=JounralRNA transcriptId=1409 cpcScore=-1.2512300 cnci=-0.4040294	n338981	NonCoding	chr2	152236008	152236378	-	---	---	Q9BZF2	TC17001626.hg.1	Hs.463320
TC02004657.hg.1	1.79E-04	5.7605023	up	8.783699	9.195828	9.094435	6.50158	6.742324	6.251472	---	---	---	---	main	---	---	---	---	---	---	---	Coding	Broad TUCP	linc-NR4A2 chr2:-:158066905-158067991	TCONS_l2_00014959-XLOC_l2_008322	NonCoding	chr2	158066906	158067991	-	---	---	---	TC17001608.hg.1	Hs.448859
TC02004744.hg.1	0.026418079	3.1167548	up	8.762904	9.643134	8.960202	7.656125	8.064211	6.725772	---	---	---	---	main	---	GO:0006457 // GO:0070389	protein folding // chaperone cofactor-dependent protein refolding	GO:0005634 // GO:0005730 // GO:0005737 // GO:0005856 // GO:0005634 // GO:0005737	nucleus // nucleolus // cytoplasm // cytoskeleton // nucleus // cytoplasm	GO:0005515 // GO:0031072	protein binding // heat shock protein binding	Coding	NONCODE	accn=AK130306 class=mRNAlike lncRNA name=Human lncRNA ref=JounralRNA transcriptId=1485 cpcScore=-1.0846000 cnci=-0.3071581	n339056	NonCoding	chr2	188328960	188330769	-	---	---	Q99615	TC17001521.hg.1	Hs.500156
TC02004777.hg.1	6.18E-05	12.931756	up	12.9682	12.82468	12.94254	9.28446	9.537892	8.83453	---	---	---	---	main	---	---	---	GO:0045095 // GO:0005882	keratin filament // intermediate filament	---	---	Coding	NONCODE	accn=NR_027856 class=lncRNA name= ref=RefGeneNoncode transcriptId=NR_027856 cpcScore=3.2288500 cnci=-0.3474185	n408051	NonCoding	chr2	201717732	201729467	-	---	---	Q9BYR9	TC17001486.hg.1	Hs.560502
TC02004836.hg.1	0.009421189	2.581538	up	6.884182	6.97434	7.161604	5.681005	6.101591	5.132837	---	---	---	---	main	---	---	---	---	---	---	---	Coding	NONCODE	accn=BC065843 class=mRNAlike lncRNA name=Human lncRNA ref=JounralRNA transcriptId=1594 cpcScore=-0.9618850 cnci=-0.2826903	n339163	NonCoding	chr2	227867430	227869240	-	---	---	---	TC17001423.hg.1	---
TC02004872.hg.1	0.042676177	2.2392955	up	9.738975	9.71866	9.834595	8.512149	7.965845	9.325102	---	---	---	---	main	---	GO:0032313 // GO:0032851 // GO:0043547	regulation of Rab GTPase activity // positive regulation of Rab GTPase activity // positive regulation of GTPase activity	GO:0005622	intracellular	GO:0005097 // GO:0005096	Rab GTPase activator activity // GTPase activator activity	Coding	Rinn lincRNA	linc-IQCA1-1 chr2:-:238199649-238203343	TCONS_00004621-XLOC_002530	NonCoding	chr2	238199650	238203343	-	---	---	A6NDS4	TC17001386.hg.1	Hs.105891
TC03000086.hg.1	0.011027437	2.8362026	up	6.508558	6.654105	6.572122	4.998028	4.538785	5.686092	---	RNA5SP124	ENST00000362739	RNA, 5S ribosomal pseudogene 124	main	---	GO:0006888 // GO:0006810 // GO:0016192	ER to Golgi vesicle-mediated transport // transport // vesicle-mediated transport	GO:0005783 // GO:0005794 // GO:0005801 // GO:0030008	endoplasmic reticulum // Golgi apparatus // cis-Golgi network // TRAPP complex	---	---	Coding	ENSEMBL	ncrna:rRNA chromosome:GRCh37:3:14436148:14436257:1 gene:ENSG00000199609 gene_biotype:rRNA transcript_biotype:rRNA	ENST00000362739	NonCoding/rRNA	chr3	14436148	14436257	+	---	---	Q9Y5R8	TC17001098.hg.1	Hs.24379
TC03000095.hg.1	1.74E-04	2.4549334	up	8.829828	8.934536	9.062815	7.676093	7.516433	7.747602	---	---	---	---	main	---	---	---	---	---	---	---	Coding	ENSEMBL	ncrna:snRNA chromosome:GRCh37:3:15381256:15381362:1 gene:ENSG00000201162 gene_biotype:snRNA transcript_biotype:snRNA	ENST00000364292	NonCoding/snRNA	chr3	15381256	15381362	+	---	---	---	TC17001089.hg.1	---
TC03000138.hg.1	5.34E-05	9.356097	up	10.84018	10.98551	10.85588	7.362255	7.688003	7.953592	---	---	---	---	main	---	---	---	---	---	---	---	Coding	ENSEMBL	ncrna:snRNA chromosome:GRCh37:3:27555362:27555523:1 gene:ENSG00000201033 gene_biotype:snRNA transcript_biotype:snRNA	ENST00000364163	NonCoding/snRNA	chr3	27555362	27555523	+	---	---	---	TC17001046.hg.1	---
TC03000151.hg.1	0.011322857	2.1215024	up	5.637699	6.369014	5.777901	5.032183	4.788807	4.708367	---	---	---	---	main	---	---	---	---	---	---	---	Coding	ENSEMBL	ncrna:miRNA chromosome:GRCh37:3:31437429:31437523:1 gene:ENSG00000238727 gene_biotype:miRNA transcript_biotype:miRNA	ENST00000459297	NonCoding/miRNA	chr3	31437429	31437523	+	---	---	---	TC17001033.hg.1	---
TC03000155.hg.1	4.53E-06	18.088568	up	8.577166	8.654438	8.863026	4.693885	4.471999	4.397727	---	---	---	---	main	---	GO:0006898 // GO:0006935 // GO:0030307 // GO:0030335 // GO:0034097 // GO:0034341 // GO:0034612 // GO:0048247 // GO:0006898 // GO:0006935 // GO:0030307 // GO:0030335 // GO:0034097 // GO:0034341 // GO:0034612 // GO:0048247	receptor-mediated endocytosis // chemotaxis // positive regulation of cell growth // positive regulation of cell migration // response to cytokine stimulus // response to interferon-gamma // response to tumor necrosis factor // lymphocyte chemotaxis // receptor-mediated endocytosis // chemotaxis // positive regulation of cell growth // positive regulation of cell migration // response to cytokine…	GO:0005576 // GO:0005576 // GO:0005615 // GO:0005886 // GO:0016020 // GO:0016021 // GO:0005576 // GO:0005615 // GO:0016020 // GO:0016021	extracellular region // extracellular region // extracellular space // plasma membrane // membrane // integral to membrane // extracellular region // extracellular space // membrane // integral to membrane	GO:0005041 // GO:0005044 // GO:0005102 // GO:0008009 // GO:0008009 // GO:0005041 // GO:0005044 // GO:0005125 // GO:0008009	low-density lipoprotein receptor activity // scavenger receptor activity // receptor binding // chemokine activity // chemokine activity // low-density lipoprotein receptor activity // scavenger receptor activity // cytokine activity // chemokine activity	Coding	ENSEMBL	ncrna:snoRNA chromosome:GRCh37:3:32079018:32079145:1 gene:ENSG00000201701 gene_biotype:snoRNA transcript_biotype:snoRNA	ENST00000364831	NonCoding/snoRNA	chr3	32079018	32079145	+	---	---	Q9H2A7	TC17001029.hg.1	Hs.745037
TC03000174.hg.1	0.009836241	2.0372415	up	7.517195	7.775521	7.985196	6.912917	6.38098	6.904164	---	---	---	---	main	---	GO:0007165 // GO:0007606 // GO:0007186 // GO:0007165 // GO:0007608 // GO:0050896 // GO:0050911	signal transduction // sensory perception of chemical stimulus // G-protein coupled receptor signaling pathway // signal transduction // sensory perception of smell // response to stimulus // detection of chemical stimulus involved in sensory perception of smell	GO:0005886 // GO:0005887 // GO:0016021 // GO:0005886 // GO:0016020	plasma membrane // integral to plasma membrane // integral to membrane // plasma membrane // membrane	GO:0004872 // GO:0004930 // GO:0004984 // GO:0004871	receptor activity // G-protein coupled receptor activity // olfactory receptor activity // signal transducer activity	Coding	ENSEMBL	ncrna:misc_RNA chromosome:GRCh37:3:36726531:36726860:1 gene:ENSG00000201315 gene_biotype:misc_RNA transcript_biotype:misc_RNA	ENST00000364445	NonCoding/misc_RNA	chr3	36726531	36726860	+	---	---	P47887	TC17001007.hg.1	Hs.533931
TC03000176.hg.1	9.78E-04	4.0618467	up	6.747039	6.647327	7.287724	4.840675	4.677614	5.097392	---	---	---	---	main	---	GO:0007165 // GO:0050911 // GO:0007165 // GO:0007186 // GO:0007608 // GO:0050896 // GO:0050911	signal transduction // detection of chemical stimulus involved in sensory perception of smell // signal transduction // G-protein coupled receptor signaling pathway // sensory perception of smell // response to stimulus // detection of chemical stimulus involved in sensory perception of smell	GO:0005886 // GO:0016021 // GO:0005886 // GO:0016020	plasma membrane // integral to membrane // plasma membrane // membrane	GO:0004930 // GO:0004984 // GO:0004871 // GO:0004984	G-protein coupled receptor activity // olfactory receptor activity // signal transducer activity // olfactory receptor activity	Coding	ENSEMBL	ncrna:snRNA chromosome:GRCh37:3:37181818:37181921:1 gene:ENSG00000199594 gene_biotype:snRNA transcript_biotype:snRNA	ENST00000362724	NonCoding/snRNA	chr3	37181818	37181921	+	---	---	P47881	TC17001005.hg.1	Hs.647410
TC03000195.hg.1	0.001531412	2.322335	up	13.43446	13.18032	12.93835	11.85446	11.96734	12.0846	---	---	---	---	main	---	GO:0031103	axon regeneration	GO:0009897 // GO:0009986 // GO:0045121 // GO:0046658 // GO:0005886 // GO:0016020 // GO:0031225	external side of plasma membrane // cell surface // membrane raft // anchored to plasma membrane // plasma membrane // membrane // anchored to membrane	GO:0004872	receptor activity	Coding	ENSEMBL	ncrna:miRNA chromosome:GRCh37:3:38948805:38948880:1 gene:ENSG00000215941 gene_biotype:miRNA transcript_biotype:miRNA	ENST00000401122	NonCoding/miRNA	chr3	38948805	38948880	+	---	---	Q86UN2	TC17000985.hg.1	Hs.22917
TC03000196.hg.1	3.29E-04	20.54927	up	12.52255	12.6664	12.35594	7.978943	7.619876	8.863028	---	---	---	---	main	---	GO:0032259	methylation	---	---	GO:0008270 // GO:0008168 // GO:0016740 // GO:0046872	zinc ion binding // methyltransferase activity // transferase activity // metal ion binding	Coding	ENSEMBL	ncrna:snRNA chromosome:GRCh37:3:39067478:39067584:1 gene:ENSG00000206708 gene_biotype:snRNA transcript_biotype:snRNA	ENST00000383981	NonCoding/snRNA	chr3	39067478	39067584	+	---	---	Q8IYR2	TC17000984.hg.1	Hs.514602
TC03000205.hg.1	0.003468617	2.8479445	up	6.471237	5.871088	6.562858	5.00122	4.619249	4.754951	---	---	---	---	main	---	GO:0001701 // GO:0001933 // GO:0005979 // GO:0006469 // GO:0006644 // GO:0006661 // GO:0007186 // GO:0010801 // GO:0010829 // GO:0016311 // GO:0016311 // GO:0030036 // GO:0032869 // GO:0032870 // GO:0033137 // GO:0035305 // GO:0035810 // GO:0042593 // GO:0043407 // GO:0043922 // GO:0044281 // GO:0045719 // GO:0045869 // GO:0045892 // GO:0045893 // GO:0046627 // GO:0046855 // GO:0046856 // GO:0051…	in utero embryonic development // negative regulation of protein phosphorylation // regulation of glycogen biosynthetic process // negative regulation of protein kinase activity // phospholipid metabolic process // phosphatidylinositol biosynthetic process // G-protein coupled receptor signaling pathway // negative regulation of peptidyl-threonine phosphorylation // negative regulation of glucose…	GO:0001726 // GO:0005634 // GO:0005737 // GO:0005783 // GO:0005802 // GO:0005829 // GO:0005829 // GO:0005886 // GO:0016020 // GO:0032587 // GO:0043005 // GO:0048471 // GO:0005737 // GO:0005783	ruffle // nucleus // cytoplasm // endoplasmic reticulum // trans-Golgi network // cytosol // cytosol // plasma membrane // membrane // ruffle membrane // neuron projection // perinuclear region of cytoplasm // cytoplasm // endoplasmic reticulum	GO:0004445 // GO:0005000 // GO:0005515 // GO:0016312 // GO:0034485 // GO:0034594 // GO:0034595 // GO:0042577 // GO:0046030 // GO:0052658 // GO:0052659 // GO:0005000 // GO:0016787 // GO:0034485	inositol-polyphosphate 5-phosphatase activity // vasopressin receptor activity // protein binding // inositol bisphosphate phosphatase activity // phosphatidylinositol-3,4,5-trisphosphate 5-phosphatase activity // phosphatidylinositol trisphosphate phosphatase activity // phosphatidylinositol phosphate 5-phosphatase activity // lipid phosphatase activity // inositol trisphosphate phosphatase acti…	Coding	ENSEMBL	ncrna:snRNA chromosome:GRCh37:3:40011616:40011757:1 gene:ENSG00000201570 gene_biotype:snRNA transcript_biotype:snRNA	ENST00000364700	NonCoding/snRNA	chr3	40011616	40011757	+	---	---	Q9BT40	TC17000975.hg.1	Hs.632238
TC03000218.hg.1	0.001893514	2.7505572	up	8.089698	7.663491	8.235761	6.333499	6.674521	6.601757	---	---	---	---	main	---	GO:0006886 // GO:0006887 // GO:0017158 // GO:0042493 // GO:0042593 // GO:0045744 // GO:0050714 // GO:0006887	intracellular protein transport // exocytosis // regulation of calcium ion-dependent exocytosis // response to drug // glucose homeostasis // negative regulation of G-protein coupled receptor protein signaling pathway // positive regulation of protein secretion // exocytosis	GO:0005737 // GO:0030658 // GO:0030667 // GO:0005737 // GO:0016020 // GO:0030141 // GO:0031410	cytoplasm // transport vesicle membrane // secretory granule membrane // cytoplasm // membrane // secretory granule // cytoplasmic vesicle	GO:0008092 // GO:0008270 // GO:0017137 // GO:0030274 // GO:0046872	cytoskeletal protein binding // zinc ion binding // Rab GTPase binding // LIM domain binding // metal ion binding	Coding	ENSEMBL	ncrna:snRNA chromosome:GRCh37:3:42263332:42263457:1 gene:ENSG00000222872 gene_biotype:snRNA transcript_biotype:snRNA	ENST00000410940	NonCoding/snRNA	chr3	42263332	42263457	+	---	---	Q9UNE2	TC17000963.hg.1	Hs.651925
TC03000232.hg.1	0.002018817	8.187002	up	9.741867	9.100542	10.03381	6.620439	6.020555	7.135218	---	---	---	---	main	---	GO:0003105 // GO:0007165 // GO:0007204 // GO:0008015 // GO:0010841 // GO:0030307 // GO:0035811 // GO:0035814 // GO:0042312 // GO:0042493 // GO:0045766 // GO:0045776 // GO:0045777 // GO:0045907 // GO:0046005 // GO:0048146 // GO:0007165 // GO:0007186 // GO:0008217	negative regulation of glomerular filtration // signal transduction // elevation of cytosolic calcium ion concentration // blood circulation // positive regulation of circadian sleep/wake cycle, wakefulness // positive regulation of cell growth // negative regulation of urine volume // negative regulation of renal sodium excretion // regulation of vasodilation // response to drug // positive regu…	GO:0005769 // GO:0005886 // GO:0016020 // GO:0016021 // GO:0055037 // GO:0005886 // GO:0016020	early endosome // plasma membrane // membrane // integral to membrane // recycling endosome // plasma membrane // membrane	GO:0001604 // GO:0004930 // GO:0004871 // GO:0004930	urotensin II receptor activity // G-protein coupled receptor activity // signal transducer activity // G-protein coupled receptor activity	Coding	ENSEMBL	ncrna:snRNA chromosome:GRCh37:3:44112579:44112678:1 gene:ENSG00000252980 gene_biotype:snRNA transcript_biotype:snRNA	ENST00000517171	NonCoding/snRNA	chr3	44112579	44112678	+	GPCRDB_Other	GenMAPP	Q9UKP6	TC17000950.hg.1	Hs.192720
TC03000304.hg.1	8.52E-05	2.1629093	up	16.55377	16.70577	16.68154	15.44236	15.61459	15.54521	---	MIR566	ENST00000385187	microRNA 566	main	---	---	---	---	---	---	---	Coding	ENSEMBL	ncrna:miRNA chromosome:GRCh37:3:50210759:50210852:1 gene:ENSG00000207922 gene_biotype:miRNA transcript_biotype:miRNA	ENST00000385187	NonCoding/miRNA	chr3	50210759	50210852	+	---	---	---	TC17000881.hg.1	---
TC03000314.hg.1	1.57E-04	2.6802456	up	5.456507	5.46624	5.459123	4.05461	3.852994	4.207171	---	RNA5SP131	ENST00000365452	RNA, 5S ribosomal pseudogene 131	main	---	---	---	---	---	---	---	Coding	ENSEMBL	ncrna:rRNA chromosome:GRCh37:3:50457212:50457330:1 gene:ENSG00000202322 gene_biotype:rRNA transcript_biotype:rRNA	ENST00000365452	NonCoding/rRNA	chr3	50457212	50457330	+	---	---	---	TC17000871.hg.1	---
TC03000340.hg.1	8.98E-05	8.738933	up	8.321949	8.794159	8.232849	5.248526	5.500118	5.217942	692089	SNORD19	NR_003047	small nucleolar RNA, C/D box 19	main	3p21.1	GO:0000278 // GO:0005975 // GO:0008645 // GO:0010827 // GO:0015031 // GO:0015758 // GO:0016032 // GO:0019221 // GO:0022415 // GO:0030032 // GO:0044281 // GO:0048246 // GO:0051028 // GO:0055085 // GO:0006810 // GO:0006935 // GO:0007077	mitotic cell cycle // carbohydrate metabolic process // hexose transport // regulation of glucose transport // protein transport // glucose transport // viral reproduction // cytokine-mediated signaling pathway // viral reproductive process // lamellipodium assembly // small molecule metabolic process // macrophage chemotaxis // mRNA transport // transmembrane transport // transport // chemotaxis…	GO:0000776 // GO:0000777 // GO:0005635 // GO:0005819 // GO:0005829 // GO:0031080 // GO:0031080 // GO:0031965 // GO:0000775 // GO:0000776 // GO:0005634 // GO:0005643 // GO:0005694 // GO:0005737 // GO:0005856 // GO:0016020	kinetochore // condensed chromosome kinetochore // nuclear envelope // spindle // cytosol // nuclear pore outer ring // nuclear pore outer ring // nuclear membrane // chromosome, centromeric region // kinetochore // nucleus // nuclear pore // chromosome // cytoplasm // cytoskeleton // membrane	GO:0005515	protein binding	Coding	RefSeq	Homo sapiens small nucleolar RNA, C/D box 19 (SNORD19), small nucleolar RNA.	NR_003047	NonCoding/snoRNA	chr3	52723256	52723331	+	---	---	Q9BW27	TC17000848.hg.1	Hs.362817
TC03000341.hg.1	8.81E-04	14.064541	up	12.67219	11.69487	11.51914	7.839526	7.996331	8.608372	---	---	---	---	main	---	---	---	---	---	---	---	Coding	ENSEMBL	ncrna:snoRNA chromosome:GRCh37:3:52725394:52725469:1 gene:ENSG00000222345 gene_biotype:snoRNA transcript_biotype:snoRNA	ENST00000410413	NonCoding/snoRNA	chr3	52725394	52725469	+	---	---	---	TC17000847.hg.1	---
TC03000342.hg.1	8.76E-05	16.004517	up	14.97758	15.41568	15.3321	11.12464	10.95115	11.64835	692109	SNORD69	NR_003057	small nucleolar RNA, C/D box 69	main	3p21.1	---	---	---	---	---	---	Coding	RefSeq	Homo sapiens small nucleolar RNA, C/D box 69 (SNORD69), small nucleolar RNA.	NR_003057	NonCoding/snoRNA	chr3	52726752	52726828	+	---	---	Q9H6L4	TC17000846.hg.1	Hs.413047
TC03000367.hg.1	7.75E-05	13.561843	up	12.33155	12.40249	12.26624	8.565314	8.18836	8.962162	---	---	---	---	main	---	GO:0006937 // GO:0007187 // GO:0007193 // GO:0007267 // GO:0007283 // GO:0007584 // GO:0007586 // GO:0008285 // GO:0021549 // GO:0030432 // GO:0030900 // GO:0042594 // GO:0071385 // GO:0071392 // GO:0007165 // GO:0007186 // GO:0007218 // GO:0038170	regulation of muscle contraction // G-protein coupled receptor signaling pathway, coupled to cyclic nucleotide second messenger // adenylate cyclase-inhibiting G-protein coupled receptor signaling pathway // cell-cell signaling // spermatogenesis // response to nutrient // digestion // negative regulation of cell proliferation // cerebellum development // peristalsis // forebrain development // r…	GO:0005737 // GO:0005886 // GO:0005887 // GO:0005886 // GO:0016020 // GO:0016021	cytoplasm // plasma membrane // integral to plasma membrane // plasma membrane // membrane // integral to membrane	GO:0004994 // GO:0005515 // GO:0030165 // GO:0004871 // GO:0004930 // GO:0004994 // GO:0030165	somatostatin receptor activity // protein binding // PDZ domain binding // signal transducer activity // G-protein coupled receptor activity // somatostatin receptor activity // PDZ domain binding	Coding	ENSEMBL	ncrna:snRNA chromosome:GRCh37:3:57498177:57498282:1 gene:ENSG00000206918 gene_biotype:snRNA transcript_biotype:snRNA	ENST00000384191	NonCoding/snRNA	chr3	57498177	57498282	+	GPCRDB_Class_A_Rhodopsin-like // GPCRDB_Other // Peptide_GPCRs	GenMAPP // GenMAPP // GenMAPP	P30874	TC17000821.hg.1	Hs.514451
TC03000386.hg.1	5.33E-04	3.9351249	up	8.32459	8.215789	8.082386	6.014642	6.086165	6.592729	---	---	---	---	main	---	GO:0006665 // GO:0006687 // GO:0006790 // GO:0043687 // GO:0044267 // GO:0044281 // GO:0008152	sphingolipid metabolic process // glycosphingolipid metabolic process // sulfur compound metabolic process // post-translational protein modification // cellular protein metabolic process // small molecule metabolic process // metabolic process	GO:0005615 // GO:0005764 // GO:0005783 // GO:0005788 // GO:0005764	extracellular space // lysosome // endoplasmic reticulum // endoplasmic reticulum lumen // lysosome	GO:0004065 // GO:0004065 // GO:0046872 // GO:0003824 // GO:0008484 // GO:0016787	arylsulfatase activity // arylsulfatase activity // metal ion binding // catalytic activity // sulfuric ester hydrolase activity // hydrolase activity	Coding	ENSEMBL	ncrna:snRNA chromosome:GRCh37:3:62800057:62800166:1 gene:ENSG00000252449 gene_biotype:snRNA transcript_biotype:snRNA	ENST00000516640	NonCoding/snRNA	chr3	62800057	62800166	+	---	---	Q96EG1	TC17000802.hg.1	Hs.437249
TC03000390.hg.1	7.25E-04	3.2599638	up	11.68867	11.76372	12.03495	10.36876	9.855412	10.1486	---	RNA5SP134	ENST00000516492	RNA, 5S ribosomal pseudogene 134	main	---	---	---	---	---	---	---	Coding	ENSEMBL	ncrna:rRNA chromosome:GRCh37:3:63531116:63531211:1 gene:ENSG00000252301 gene_biotype:rRNA transcript_biotype:rRNA	ENST00000516492	NonCoding/rRNA	chr3	63531116	63531211	+	---	---	---	TC17000797.hg.1	---
TC03000400.hg.1	6.57E-04	3.0417485	up	7.377128	7.640224	7.533033	6.100489	5.618651	6.016541	---	---	---	---	main	---	---	---	---	---	---	---	Coding	ENSEMBL	ncrna:snRNA chromosome:GRCh37:3:64497431:64497533:1 gene:ENSG00000212340 gene_biotype:snRNA transcript_biotype:snRNA	ENST00000391038	NonCoding/snRNA	chr3	64497431	64497533	+	---	---	---	TC17000787.hg.1	---
TC03000403.hg.1	0.04416177	2.1457775	up	10.4963	11.12923	10.71092	9.64856	10.26517	9.118216	---	MIR548A2	NR_030317	microRNA 548a-2	main	---	---	---	---	---	---	---	Coding	RefSeq	Homo sapiens microRNA 548a-2 (MIR548A2), microRNA.	NR_030317	NonCoding/miRNA	chr3	64705683	64941858	+	---	---	---	TC17000784.hg.1	---
TC03000416.hg.1	3.65E-04	2.679592	up	7.053947	6.997026	7.276869	5.79547	5.499208	5.767126	---	---	---	---	main	---	GO:0008104	protein localization	GO:0005634 // GO:0005730 // GO:0005737 // GO:0015030 // GO:0016607 // GO:0005634 // GO:0005737	nucleus // nucleolus // cytoplasm // Cajal body // nuclear speck // nucleus // cytoplasm	GO:0003723 // GO:0005515 // GO:0005524 // GO:0008026 // GO:0000166 // GO:0003676 // GO:0004386 // GO:0016787	RNA binding // protein binding // ATP binding // ATP-dependent helicase activity // nucleotide binding // nucleic acid binding // helicase activity // hydrolase activity	Coding	ENSEMBL	cdna:known chromosome:GRCh37:3:69063092:69098039:1 gene:ENSG00000244513 gene_biotype:antisense transcript_biotype:antisense	ENST00000482368	NonCoding/antisense RNA	chr3	69063272	69097812	+	---	---	Q86XP3	TC17000771.hg.1	Hs.702010
TC03000418.hg.1	6.88E-04	2.3747091	up	5.960819	5.981963	6.316597	4.913925	4.712779	4.889422	---	---	---	---	main	---	GO:0006417	regulation of translation	GO:0005739 // GO:0005739	mitochondrion // mitochondrion	---	---	Coding	ENSEMBL	havana:lincRNA chromosome:GRCh37:3:69640492:69642272:1 gene:ENSG00000241667 gene_biotype:lincRNA transcript_biotype:lincRNA	ENST00000460597	NonCoding/lincRNA	chr3	69640492	69642272	+	---	---	Q9BSH4	TC17000769.hg.1	Hs.174134
TC03000421.hg.1	0.018664291	2.3837147	up	6.740888	6.600507	7.367425	5.418692	5.426258	6.104236	---	---	---	---	main	---	GO:0001822 // GO:0001974 // GO:0002003 // GO:0002005 // GO:0002019 // GO:0003081 // GO:0006508 // GO:0008217 // GO:0014910 // GO:0019229 // GO:0032943 // GO:0042312 // GO:0042447 // GO:0042447 // GO:0043171 // GO:0044267 // GO:0050482 // GO:0060218	kidney development // blood vessel remodeling // angiotensin maturation // angiotensin catabolic process in blood // regulation of renal output by angiotensin // regulation of systemic arterial blood pressure by renin-angiotensin // proteolysis // regulation of blood pressure // regulation of smooth muscle cell migration // regulation of vasoconstriction // mononuclear cell proliferation // regul…	GO:0005576 // GO:0005615 // GO:0005768 // GO:0005886 // GO:0005886 // GO:0009897 // GO:0016021 // GO:0005576 // GO:0005886 // GO:0016020	extracellular region // extracellular space // endosome // plasma membrane // plasma membrane // external side of plasma membrane // integral to membrane // extracellular region // plasma membrane // membrane	GO:0003779 // GO:0004175 // GO:0004180 // GO:0005515 // GO:0008144 // GO:0008237 // GO:0008237 // GO:0008241 // GO:0008241 // GO:0008270 // GO:0031404 // GO:0031711 // GO:0008233 // GO:0008237 // GO:0008241 // GO:0016787 // GO:0046872	actin binding // endopeptidase activity // carboxypeptidase activity // protein binding // drug binding // metallopeptidase activity // metallopeptidase activity // peptidyl-dipeptidase activity // peptidyl-dipeptidase activity // zinc ion binding // chloride ion binding // bradykinin receptor binding // peptidase activity // metallopeptidase activity // peptidyl-dipeptidase activity // hydrolase…	Coding	ENSEMBL	ncrna:snRNA chromosome:GRCh37:3:70857501:70857603:1 gene:ENSG00000206939 gene_biotype:snRNA transcript_biotype:snRNA	ENST00000384212	NonCoding/snRNA	chr3	70857501	70857603	+	ACE-Inhibitor_pathway_PharmGKB	GenMAPP	P12821	TC17000766.hg.1	Hs.298469
TC03000426.hg.1	0.001126304	3.0184216	up	9.019697	8.952982	9.517053	7.454275	7.5604	7.693672	---	---	---	---	main	---	---	---	---	---	---	---	Coding	ENSEMBL	ncrna:snRNA chromosome:GRCh37:3:72625842:72626005:1 gene:ENSG00000199469 gene_biotype:snRNA transcript_biotype:snRNA	ENST00000362599	NonCoding/snRNA	chr3	72625842	72626005	+	---	---	---	TC17000760.hg.1	---
TC03000430.hg.1	0.010452325	2.0881653	up	7.262369	7.013182	7.094126	5.760499	5.928492	6.493979	---	---	---	---	main	---	GO:0001672 // GO:0006468 // GO:0006974 // GO:0007049 // GO:0007059 // GO:0010507 // GO:0016568 // GO:0018105 // GO:0032435 // GO:0035556 // GO:0071480 // GO:0006468 // GO:0006974 // GO:0016310	regulation of chromatin assembly or disassembly // protein phosphorylation // response to DNA damage stimulus // cell cycle // chromosome segregation // negative regulation of autophagy // chromatin modification // peptidyl-serine phosphorylation // negative regulation of proteasomal ubiquitin-dependent protein catabolic process // intracellular signal transduction // cellular response to gamma r…	GO:0005634 // GO:0005882 // GO:0048471 // GO:0005634 // GO:0005737 // GO:0005856 // GO:0048471	nucleus // intermediate filament // perinuclear region of cytoplasm // nucleus // cytoplasm // cytoskeleton // perinuclear region of cytoplasm	GO:0004674 // GO:0005515 // GO:0005524 // GO:0000166 // GO:0004672 // GO:0004674 // GO:0005524 // GO:0016301 // GO:0016740 // GO:0016772	protein serine/threonine kinase activity // protein binding // ATP binding // nucleotide binding // protein kinase activity // protein serine/threonine kinase activity // ATP binding // kinase activity // transferase activity // transferase activity, transferring phosphorus-containing groups	Coding	ENSEMBL	ncrna:snoRNA chromosome:GRCh37:3:73131138:73131241:1 gene:ENSG00000238416 gene_biotype:snoRNA transcript_biotype:snoRNA	ENST00000458782	NonCoding/snoRNA	chr3	73131138	73131241	+	---	---	Q86UE8	TC17000757.hg.1	Hs.445078
TC03000445.hg.1	0.020415913	2.8678224	up	6.468111	6.502857	7.088023	5.159888	4.554311	5.784925	---	---	---	---	main	---	---	---	---	---	---	---	Coding	ENSEMBL	ncrna:snRNA chromosome:GRCh37:3:77141208:77141314:1 gene:ENSG00000199520 gene_biotype:snRNA transcript_biotype:snRNA	ENST00000362650	NonCoding/snRNA	chr3	77141208	77141314	+	---	---	---	TC17000742.hg.1	---
TC03000469.hg.1	0.003443658	2.1441455	up	6.683095	7.189197	6.806345	5.774821	5.644315	5.958292	---	---	---	---	main	---	---	---	GO:0005737	cytoplasm	---	---	Coding	ENSEMBL	ncrna:snoRNA chromosome:GRCh37:3:90079434:90079644:1 gene:ENSG00000212598 gene_biotype:snoRNA transcript_biotype:snoRNA	ENST00000391296	NonCoding/snoRNA	chr3	90079434	90079645	+	---	---	Q96HE9	TC17000718.hg.1	Hs.631750
TC03000473.hg.1	0.04446667	2.1455379	up	6.297981	7.000953	6.410727	5.664998	4.856956	5.88369	---	---	---	---	main	---	GO:0006281 // GO:0006310 // GO:0007062 // GO:0007066 // GO:0007131 // GO:0007141 // GO:0007283 // GO:0007596 // GO:0006259 // GO:0006281 // GO:0006281 // GO:0006310 // GO:0006310 // GO:0006974	DNA repair // DNA recombination // sister chromatid cohesion // female meiosis sister chromatid cohesion // reciprocal meiotic recombination // male meiosis I // spermatogenesis // blood coagulation // DNA metabolic process // DNA repair // DNA repair // DNA recombination // DNA recombination // response to DNA damage stimulus	GO:0005634 // GO:0005654 // GO:0005737 // GO:0005739 // GO:0048471 // GO:0005634 // GO:0005634 // GO:0005737 // GO:0005739 // GO:0048471	nucleus // nucleoplasm // cytoplasm // mitochondrion // perinuclear region of cytoplasm // nucleus // nucleus // cytoplasm // mitochondrion // perinuclear region of cytoplasm	GO:0003677 // GO:0005515 // GO:0005524 // GO:0008094 // GO:0008821 // GO:0000166 // GO:0003677 // GO:0017111	DNA binding // protein binding // ATP binding // DNA-dependent ATPase activity // crossover junction endodeoxyribonuclease activity // nucleotide binding // DNA binding // nucleoside-triphosphatase activity	Coding	ENSEMBL	ncrna:snRNA chromosome:GRCh37:3:93695873:93695979:1 gene:ENSG00000200366 gene_biotype:snRNA transcript_biotype:snRNA	ENST00000363496	NonCoding/snRNA	chr3	93695873	93695979	+	---	---	O43502	TC17000714.hg.1	Hs.412587
TC03000497.hg.1	3.47E-04	6.3469095	up	8.122324	8.248024	7.983842	5.250245	5.208838	5.896945	---	---	---	---	main	---	---	---	---	---	---	---	Coding	ENSEMBL	ncrna:snRNA chromosome:GRCh37:3:98627303:98627408:1 gene:ENSG00000207331 gene_biotype:snRNA transcript_biotype:snRNA	ENST00000384601	NonCoding/snRNA	chr3	98627303	98627408	+	---	---	---	TC17000690.hg.1	---
TC03000513.hg.1	0.038470417	2.1696346	up	6.456248	6.886119	7.518271	6.232111	5.584891	5.69128	---	---	---	---	main	---	---	---	---	---	---	---	Coding	ENSEMBL	ncrna:snRNA chromosome:GRCh37:3:100671471:100671577:1 gene:ENSG00000201642 gene_biotype:snRNA transcript_biotype:snRNA	ENST00000364772	NonCoding/snRNA	chr3	100671471	100671577	+	---	---	---	TC17000673.hg.1	---
TC03000531.hg.1	4.96E-04	7.3702908	up	12.18863	12.36839	12.11751	9.42889	8.840444	9.760034	---	---	---	---	main	---	GO:0006006 // GO:0006090 // GO:0006111 // GO:0006468 // GO:0006885 // GO:0008286 // GO:0010510 // GO:0010510 // GO:0010565 // GO:0010906 // GO:0031670 // GO:0034614 // GO:0042593 // GO:0044281 // GO:0072332 // GO:0005975 // GO:0006006 // GO:0006111 // GO:0006885 // GO:0008286 // GO:0010510 // GO:0010565 // GO:0010906 // GO:0016310 // GO:0031670 // GO:0042593 // GO:0044237	glucose metabolic process // pyruvate metabolic process // regulation of gluconeogenesis // protein phosphorylation // regulation of pH // insulin receptor signaling pathway // regulation of acetyl-CoA biosynthetic process from pyruvate // regulation of acetyl-CoA biosynthetic process from pyruvate // regulation of cellular ketone metabolic process // regulation of glucose metabolic process // ce…	GO:0005634 // GO:0005730 // GO:0005737 // GO:0005739 // GO:0005759 // GO:0005967 // GO:0005739 // GO:0005759 // GO:0005967	nucleus // nucleolus // cytoplasm // mitochondrion // mitochondrial matrix // mitochondrial pyruvate dehydrogenase complex // mitochondrion // mitochondrial matrix // mitochondrial pyruvate dehydrogenase complex	GO:0004672 // GO:0004674 // GO:0004740 // GO:0005524 // GO:0042803 // GO:0000166 // GO:0004740 // GO:0004740 // GO:0005524 // GO:0016301 // GO:0016740	protein kinase activity // protein serine/threonine kinase activity // pyruvate dehydrogenase (acetyl-transferring) kinase activity // ATP binding // protein homodimerization activity // nucleotide binding // pyruvate dehydrogenase (acetyl-transferring) kinase activity // pyruvate dehydrogenase (acetyl-transferring) kinase activity // ATP binding // kinase activity // transferase activity	Coding	ENSEMBL	ncrna:snRNA chromosome:GRCh37:3:102878804:102878968:1 gene:ENSG00000201922 gene_biotype:snRNA transcript_biotype:snRNA	ENST00000365052	NonCoding/snRNA	chr3	102878804	102878968	+	Krebs-TCA_Cycle	GenMAPP	Q15119	TC17000655.hg.1	Hs.256667
TC03000557.hg.1	0.010085921	2.6793811	up	11.5132	11.93548	11.79188	10.28697	10.83422	9.853674	---	---	---	---	main	---	---	---	---	---	---	---	Coding	ENSEMBL	ncrna:miRNA chromosome:GRCh37:3:109216492:109216576:1 gene:ENSG00000252541 gene_biotype:miRNA transcript_biotype:miRNA	ENST00000516732	NonCoding/miRNA	chr3	109216492	109216576	+	---	---	---	TC17000628.hg.1	Hs.236557
TC03000602.hg.1	0.013071355	2.152162	up	7.370697	6.781676	7.559122	5.975597	6.069202	6.349336	---	---	---	---	main	---	GO:0000122 // GO:0006351 // GO:0007507 // GO:0045736 // GO:0045892 // GO:0000122 // GO:0006355	negative regulation of transcription from RNA polymerase II promoter // transcription, DNA-dependent // heart development // negative regulation of cyclin-dependent protein serine/threonine kinase activity // negative regulation of transcription, DNA-dependent // negative regulation of transcription from RNA polymerase II promoter // regulation of transcription, DNA-dependent	GO:0005634 // GO:0005730 // GO:0005737 // GO:0005634 // GO:0005737	nucleus // nucleolus // cytoplasm // nucleus // cytoplasm	GO:0004861 // GO:0005515 // GO:0017069 // GO:0004861 // GO:0017069	cyclin-dependent protein serine/threonine kinase inhibitor activity // protein binding // snRNA binding // cyclin-dependent protein serine/threonine kinase inhibitor activity // snRNA binding	Coding	ENSEMBL	ncrna:snRNA chromosome:GRCh37:3:117263052:117263158:1 gene:ENSG00000206889 gene_biotype:snRNA transcript_biotype:snRNA	ENST00000384162	NonCoding/snRNA	chr3	117263052	117263158	+	---	---	O94992	TC17000580.hg.1	Hs.741758
TC03000641.hg.1	0.001732073	5.347976	up	10.27164	11.145	10.69662	8.280988	7.933622	8.641676	---	---	---	---	main	---	---	---	---	---	---	---	Coding	ENSEMBL	ncrna:snoRNA chromosome:GRCh37:3:123532924:123533054:1 gene:ENSG00000207002 gene_biotype:snoRNA transcript_biotype:snoRNA	ENST00000384275	NonCoding/snoRNA	chr3	123532924	123533054	+	---	---	Q96C34	TC17000543.hg.1	Hs.632255
TC03000643.hg.1	0.019476715	2.27364	up	5.635305	5.199136	5.748446	4.391638	3.860645	4.775591	---	---	---	---	main	---	---	---	---	---	---	---	Coding	ENSEMBL	ncrna:snRNA chromosome:GRCh37:3:124126538:124126630:1 gene:ENSG00000252751 gene_biotype:snRNA transcript_biotype:snRNA	ENST00000516942	NonCoding/snRNA	chr3	124126538	124126630	+	---	---	---	TC17000541.hg.1	Hs.367781
TC03000646.hg.1	2.04E-04	2.9988766	up	10.74083	10.73173	11.04508	9.141967	9.252773	9.369632	---	---	---	---	main	---	GO:0000082 // GO:0000209 // GO:0000278 // GO:0002474 // GO:0002479 // GO:0006521 // GO:0006915 // GO:0006977 // GO:0010467 // GO:0010950 // GO:0016032 // GO:0016070 // GO:0016071 // GO:0031145 // GO:0034641 // GO:0042590 // GO:0042981 // GO:0042981 // GO:0044281 // GO:0051436 // GO:0051437 // GO:0051439 // GO:0061136 // GO:0006915 // GO:0007049 // GO:0043066 // GO:2001237	G1/S transition of mitotic cell cycle // protein polyubiquitination // mitotic cell cycle // antigen processing and presentation of peptide antigen via MHC class I // antigen processing and presentation of exogenous peptide antigen via MHC class I, TAP-dependent // regulation of cellular amino acid metabolic process // apoptotic process // DNA damage response, signal transduction by p53 class med…	GO:0000502 // GO:0005654 // GO:0005829 // GO:0008537 // GO:0000502 // GO:0005634 // GO:0005737	proteasome complex // nucleoplasm // cytosol // proteasome activator complex // proteasome complex // nucleus // cytoplasm	GO:0002039 // GO:0005515 // GO:0061133 // GO:0097371	p53 binding // protein binding // endopeptidase activator activity // MDM2/MDM4 family protein binding	Coding	ENSEMBL	ncrna:snRNA chromosome:GRCh37:3:125107778:125107841:1 gene:ENSG00000252953 gene_biotype:snRNA transcript_biotype:snRNA	ENST00000517144	NonCoding/snRNA	chr3	125107778	125107841	+	---	---	P61289	TC17000538.hg.1	Hs.152978
TC03000669.hg.1	0.00472101	2.565239	up	7.271502	7.355721	6.892189	5.712323	5.544575	6.185234	---	RNA5SP139	ENST00000364340	RNA, 5S ribosomal pseudogene 139	main	---	GO:0007165 // GO:0007186 // GO:0007165	signal transduction // G-protein coupled receptor signaling pathway // signal transduction	GO:0005576 // GO:0005576	extracellular region // extracellular region	GO:0005179 // GO:0005179 // GO:0005515	hormone activity // hormone activity // protein binding	Coding	ENSEMBL	ncrna:rRNA chromosome:GRCh37:3:127682451:127682567:1 gene:ENSG00000201210 gene_biotype:rRNA transcript_biotype:rRNA	ENST00000364340	NonCoding/rRNA	chr3	127682451	127682567	+	---	---	P01350	TC17000515.hg.1	Hs.2681
TC03000750.hg.1	6.39E-05	12.0707855	up	15.56645	15.32369	15.35643	11.74546	11.53473	12.18604	---	---	---	---	main	---	---	---	---	---	---	---	Coding	ENSEMBL	ncrna:snRNA chromosome:GRCh37:3:139107119:139107206:1 gene:ENSG00000252245 gene_biotype:snRNA transcript_biotype:snRNA	ENST00000516436	NonCoding/snRNA	chr3	139107119	139107206	+	---	---	---	TC17000435.hg.1	---
TC03000762.hg.1	1.61E-05	8.961645	up	8.51182	8.398463	8.432562	5.19399	5.128784	5.528779	---	RASA2-IT1	ENST00000507770	RASA2 intronic transcript 1 (non-protein coding)	main	---	GO:0006935 // GO:0006954 // GO:0006955 // GO:0006928 // GO:0006954 // GO:0006955 // GO:0007155 // GO:0007163 // GO:0007165 // GO:0007267 // GO:0009615 // GO:0009636 // GO:0043922 // GO:0050850 // GO:0051928 // GO:2000503	chemotaxis // inflammatory response // immune response // cellular component movement // inflammatory response // immune response // cell adhesion // establishment or maintenance of cell polarity // signal transduction // cell-cell signaling // response to virus // response to toxic substance // negative regulation by host of viral transcription // positive regulation of calcium-mediated signalin…	GO:0005615 // GO:0005576 // GO:0005576 // GO:0005615	extracellular space // extracellular region // extracellular region // extracellular space	GO:0008009 // GO:0005125 // GO:0005125 // GO:0005515 // GO:0008009 // GO:0031726 // GO:0031730 // GO:0042802	chemokine activity // cytokine activity // cytokine activity // protein binding // chemokine activity // CCR1 chemokine receptor binding // CCR5 chemokine receptor binding // identical protein binding	Coding	ENSEMBL	havana:sense_intronic chromosome:GRCh37:3:141243975:141244963:1 gene:ENSG00000250170 gene_biotype:sense_intronic transcript_biotype:sense_intronic	ENST00000507770	NonCoding	chr3	141243975	141244963	+	---	---	Q8NHW4	TC17000423.hg.1	Hs.515183
TC03000767.hg.1	0.00494876	2.5251014	up	7.422975	7.351483	7.022089	5.590951	5.902076	6.294496	---	---	---	---	main	---	---	---	---	---	---	---	Coding	ENSEMBL	ncrna:snRNA chromosome:GRCh37:3:141864296:141864397:1 gene:ENSG00000206604 gene_biotype:snRNA transcript_biotype:snRNA	ENST00000383877	NonCoding/snRNA	chr3	141864296	141864397	+	---	---	---	TC17000418.hg.1	---
TC03000769.hg.1	6.65E-04	2.164384	up	15.48974	15.31023	15.31294	14.06689	14.29792	14.40623	---	---	---	---	main	---	GO:0006935 // GO:0006954 // GO:0006955 // GO:0006928 // GO:0006954 // GO:0006955 // GO:0007155 // GO:0007163 // GO:0007165 // GO:0007267 // GO:0009615 // GO:0009636 // GO:0043922 // GO:0050850 // GO:0051928 // GO:2000503	chemotaxis // inflammatory response // immune response // cellular component movement // inflammatory response // immune response // cell adhesion // establishment or maintenance of cell polarity // signal transduction // cell-cell signaling // response to virus // response to toxic substance // negative regulation by host of viral transcription // positive regulation of calcium-mediated signalin…	GO:0005615 // GO:0005576 // GO:0005576 // GO:0005615	extracellular space // extracellular region // extracellular region // extracellular space	GO:0008009 // GO:0005125 // GO:0005125 // GO:0005515 // GO:0008009 // GO:0031726 // GO:0031730 // GO:0042802	chemokine activity // cytokine activity // cytokine activity // protein binding // chemokine activity // CCR1 chemokine receptor binding // CCR5 chemokine receptor binding // identical protein binding	Coding	ENSEMBL	ncrna:misc_RNA chromosome:GRCh37:3:142392439:142392746:1 gene:ENSG00000199319 gene_biotype:misc_RNA transcript_biotype:misc_RNA	ENST00000362449	NonCoding/misc_RNA	chr3	142392439	142392746	+	---	---	Q8NHW4	TC17000416.hg.1	Hs.515183
TC03000787.hg.1	0.009755496	4.247805	up	8.80072	8.529852	8.63654	6.494561	5.841509	7.370891	---	---	---	---	main	---	GO:0006886 // GO:0007173 // GO:0007268 // GO:0007411 // GO:0016032 // GO:0019886 // GO:0042059 // GO:0048011 // GO:0048268 // GO:0050690 // GO:0006810 // GO:0015031 // GO:0016192	intracellular protein transport // epidermal growth factor receptor signaling pathway // synaptic transmission // axon guidance // viral reproduction // antigen processing and presentation of exogenous peptide antigen via MHC class II // negative regulation of epidermal growth factor receptor signaling pathway // neurotrophin TRK receptor signaling pathway // clathrin coat assembly // regulation …	GO:0005802 // GO:0005829 // GO:0005886 // GO:0005905 // GO:0030131 // GO:0030666 // GO:0030669 // GO:0005886 // GO:0016020 // GO:0030117 // GO:0030118	trans-Golgi network // cytosol // plasma membrane // coated pit // clathrin adaptor complex // endocytic vesicle membrane // clathrin-coated endocytic vesicle membrane // plasma membrane // membrane // membrane coat // clathrin coat	GO:0005515 // GO:0008565 // GO:0030276 // GO:0032403 // GO:0030276	protein binding // protein transporter activity // clathrin binding // protein complex binding // clathrin binding	Coding	ENSEMBL	ncrna:snRNA chromosome:GRCh37:3:146289264:146289370:1 gene:ENSG00000199812 gene_biotype:snRNA transcript_biotype:snRNA	ENST00000362942	NonCoding/snRNA	chr3	146289264	146289370	+	---	---	P63010	TC17000399.hg.1	Hs.514819
TC03000807.hg.1	0.01406181	2.2295759	up	5.723659	6.241626	6.538081	4.777577	5.27048	4.984998	---	---	---	---	main	---	---	---	---	---	---	---	Coding	ENSEMBL	ncrna:snRNA chromosome:GRCh37:3:149243418:149243513:1 gene:ENSG00000252581 gene_biotype:snRNA transcript_biotype:snRNA	ENST00000516772	NonCoding/snRNA	chr3	149243418	149243513	+	---	---	---	TC17000378.hg.1	Hs.569798
TC03000823.hg.1	0.008380613	2.8026888	up	11.67869	11.72571	11.59764	10.37954	9.582206	10.57986	---	RNA5SP145	ENST00000363124	RNA, 5S ribosomal pseudogene 145	main	---	---	---	---	---	---	---	Coding	ENSEMBL	ncrna:rRNA chromosome:GRCh37:3:150905886:150906010:1 gene:ENSG00000199994 gene_biotype:rRNA transcript_biotype:rRNA	ENST00000363124	NonCoding/rRNA	chr3	150905886	150906010	+	---	---	Q6P5W2	TC17000361.hg.1	Hs.558901
TC03000856.hg.1	5.33E-04	2.2233334	up	5.804052	5.566142	5.687181	4.656732	4.356502	4.585968	---	---	---	---	main	---	---	---	---	---	---	---	Coding	ENSEMBL	ncrna:misc_RNA chromosome:GRCh37:3:156735131:156735485:1 gene:ENSG00000222499 gene_biotype:misc_RNA transcript_biotype:misc_RNA	ENST00000410567	NonCoding/misc_RNA	chr3	156735131	156735485	+	---	---	---	TC17000328.hg.1	---
TC03000857.hg.1	0.008307152	2.0196555	up	5.425476	5.807677	5.502717	4.428014	4.356979	4.90855	---	---	---	---	main	---	---	---	---	---	---	---	Coding	ENSEMBL	cdna:putative chromosome:GRCh37:3:156799630:156806336:1 gene:ENSG00000241544 gene_biotype:processed_transcript transcript_biotype:processed_transcript	ENST00000469196	NonCoding/lincRNA	chr3	156799630	156806336	+	---	---	---	TC17000327.hg.1	---
TC03000859.hg.1	1.85E-05	17.362356	up	9.326396	9.730339	9.570247	5.195918	5.441773	5.635621	---	---	---	---	main	---	GO:0006338 // GO:0006351 // GO:0006355 // GO:0006357 // GO:0019048 // GO:0032784 // GO:0006139 // GO:0006355 // GO:0010793 // GO:0032968 // GO:0045191 // GO:0050684 // GO:0051147 // GO:0061086	chromatin remodeling // transcription, DNA-dependent // regulation of transcription, DNA-dependent // regulation of transcription from RNA polymerase II promoter // virus-host interaction // regulation of DNA-dependent transcription, elongation // nucleobase-containing compound metabolic process // regulation of transcription, DNA-dependent // regulation of mRNA export from nucleus // positive re…	GO:0005634 // GO:0005634	nucleus // nucleus	GO:0003700 // GO:0003723 // GO:0016788 // GO:0003676 // GO:0003677 // GO:0005515 // GO:0042393	sequence-specific DNA binding transcription factor activity // RNA binding // hydrolase activity, acting on ester bonds // nucleic acid binding // DNA binding // protein binding // histone binding	Coding	ENSEMBL	ncrna:misc_RNA chromosome:GRCh37:3:156871337:156871429:1 gene:ENSG00000201778 gene_biotype:misc_RNA transcript_biotype:misc_RNA	ENST00000364908	NonCoding/misc_RNA	chr3	156871337	156871429	+	---	---	Q7KZ85	TC17000325.hg.1	Hs.250429
TC03000879.hg.1	0.009025415	3.7864127	up	5.98594	6.516088	7.100713	4.161261	4.672079	5.006907	---	---	---	---	main	---	---	---	---	---	---	---	Coding	ENSEMBL	ncrna:snoRNA chromosome:GRCh37:3:160414717:160414848:1 gene:ENSG00000207084 gene_biotype:snoRNA transcript_biotype:snoRNA	ENST00000384356	NonCoding/snoRNA	chr3	160414717	160414848	+	---	---	---	TC17000304.hg.1	---
TC03000899.hg.1	0.009543837	2.1069613	up	6.261885	6.334095	6.84602	5.185274	5.662137	5.369097	---	---	---	---	main	---	---	---	---	---	---	---	Coding	ENSEMBL	ncrna:snRNA chromosome:GRCh37:3:168192986:168193176:1 gene:ENSG00000222357 gene_biotype:snRNA transcript_biotype:snRNA	ENST00000410425	NonCoding/snRNA	chr3	168192986	168193176	+	---	---	---	TC17000282.hg.1	---
TC03000900.hg.1	0.002542888	2.5405257	up	8.448044	8.158768	8.509016	7.024796	6.736418	7.319233	---	MIR551B	NR_030294	microRNA 551b	main	3q26.2	---	---	---	---	---	---	Coding	RefSeq	Homo sapiens microRNA 551b (MIR551B), microRNA.	NR_030294	NonCoding/miRNA	chr3	168269642	168269737	+	---	---	---	TC17000281.hg.1	---
TC03000911.hg.1	0.003633871	2.1844864	up	5.960028	5.731285	5.437356	4.487302	4.466237	4.793249	---	---	---	---	main	---	---	---	---	---	---	---	Coding	ENSEMBL	ncrna:snRNA chromosome:GRCh37:3:169775089:169775217:1 gene:ENSG00000201342 gene_biotype:snRNA transcript_biotype:snRNA	ENST00000364472	NonCoding/snRNA	chr3	169775089	169775217	+	---	---	---	TC17000271.hg.1	---
TC03000912.hg.1	0.016049545	2.1556141	up	7.515435	7.312443	7.092453	5.744841	6.599689	6.251503	---	---	---	---	main	---	---	---	---	---	---	---	Coding	ENSEMBL	ncrna:snRNA chromosome:GRCh37:3:169867633:169867739:1 gene:ENSG00000199536 gene_biotype:snRNA transcript_biotype:snRNA	ENST00000362666	NonCoding/snRNA	chr3	169867633	169867739	+	---	---	---	TC17000270.hg.1	---
TC03000939.hg.1	0.01702823	2.588925	up	5.872577	6.798969	5.73626	4.96038	4.703261	4.627105	---	---	---	---	main	---	---	---	---	---	---	---	Coding	ENSEMBL	ncrna:snRNA chromosome:GRCh37:3:175485346:175485449:1 gene:ENSG00000201452 gene_biotype:snRNA transcript_biotype:snRNA	ENST00000364582	NonCoding/snRNA	chr3	175485346	175485449	+	---	---	---	TC17000243.hg.1	Hs.126637 // Hs.721269 // Hs.738293
TC03000967.hg.1	4.82E-04	6.1974955	up	19.56326	19.55307	19.56779	16.94423	16.48458	17.36025	26827//26826	RNU6-1 // RNU6-2	ENST00000384205 // ENST00000384205	RNA, U6 small nuclear 1 // RNA, U6 small nuclear 2	main	15q23 // 10p13	---	---	---	---	---	---	Coding	ENSEMBL	ncrna:snRNA chromosome:GRCh37:3:180949525:180949631:1 gene:ENSG00000206932 gene_biotype:snRNA transcript_biotype:snRNA	ENST00000384205	NonCoding/snRNA	chr3	180949525	180949631	+	---	---	B4DJM5	TC17000215.hg.1	Hs.579265 // Hs.579266 // Hs.722804
TC03001001.hg.1	6.71E-05	5.3030024	up	6.919312	7.067302	7.079787	4.398385	4.599339	4.848248	692107	SNORD66	NR_003055	small nucleolar RNA, C/D box 66	main	3q27.1	GO:0000187 // GO:0002882 // GO:0006968 // GO:0007186 // GO:0007189 // GO:0007190 // GO:0007254 // GO:0007588 // GO:0010575 // GO:0030828 // GO:0031284 // GO:0031668 // GO:0032722 // GO:0032755 // GO:0043306 // GO:0060087 // GO:0001973 // GO:0007165 // GO:0007186 // GO:0030819	activation of MAPK activity // positive regulation of chronic inflammatory response to non-antigenic stimulus // cellular defense response // G-protein coupled receptor signaling pathway // adenylate cyclase-activating G-protein coupled receptor signaling pathway // activation of adenylate cyclase activity // JNK cascade // excretion // positive regulation vascular endothelial growth factor produ…	GO:0005886 // GO:0005887 // GO:0005886 // GO:0016020 // GO:0016021	plasma membrane // integral to plasma membrane // plasma membrane // membrane // integral to membrane	GO:0001609 // GO:0004871 // GO:0004930	G-protein coupled adenosine receptor activity // signal transducer activity // G-protein coupled receptor activity	Coding	RefSeq	Homo sapiens small nucleolar RNA, C/D box 66 (SNORD66), small nucleolar RNA.	NR_003055	NonCoding/snoRNA	chr3	184043484	184043559	+	GPCRDB_Class_A_Rhodopsin-like // Nucleotide_GPCRs	GenMAPP // GenMAPP	P29275	TC17000180.hg.1	Hs.167046
TC03001025.hg.1	3.11E-05	4.251505	up	14.23954	14.05492	14.31317	12.1974	12.15769	11.98862	677847	SNORA81	NR_002989	small nucleolar RNA, H/ACA box 81	main	3q27.3	GO:0002224 // GO:0002755 // GO:0002756 // GO:0006915 // GO:0007165 // GO:0007254 // GO:0034134 // GO:0034138 // GO:0034142 // GO:0034146 // GO:0034162 // GO:0034166 // GO:0035666 // GO:0038123 // GO:0038124 // GO:0045087 // GO:0051403 // GO:0071260 // GO:0000165 // GO:0006468 // GO:0006950 // GO:0016310 // GO:0038095	toll-like receptor signaling pathway // MyD88-dependent toll-like receptor signaling pathway // MyD88-independent toll-like receptor signaling pathway // apoptotic process // signal transduction // JNK cascade // toll-like receptor 2 signaling pathway // toll-like receptor 3 signaling pathway // toll-like receptor 4 signaling pathway // toll-like receptor 5 signaling pathway // toll-like receptor…	GO:0005634 // GO:0005829 // GO:0005737	nucleus // cytosol // cytoplasm	GO:0004672 // GO:0004674 // GO:0004713 // GO:0005515 // GO:0005524 // GO:0000166 // GO:0004672 // GO:0016301 // GO:0016740 // GO:0016772	protein kinase activity // protein serine/threonine kinase activity // protein tyrosine kinase activity // protein binding // ATP binding // nucleotide binding // protein kinase activity // kinase activity // transferase activity // transferase activity, transferring phosphorus-containing groups	Coding	RefSeq	Homo sapiens small nucleolar RNA, H/ACA box 81 (SNORA81), small nucleolar RNA.	NR_002989	NonCoding/snoRNA	chr3	186500994	186507689	+	Apoptosis // Apoptosis_GenMAPP // MAPK_Cascade	GenMAPP // GenMAPP // GenMAPP	P45985	TC17000155.hg.1	Hs.514681
TC03001039.hg.1	0.018762646	2.0614347	up	7.20749	6.971765	7.508176	6.105359	6.608589	5.842536	401105	FLJ42393	NR_024413	uncharacterized LOC401105	main	3q27.3	GO:0000226 // GO:0000278 // GO:0001764 // GO:0001833 // GO:0007059 // GO:0008090 // GO:0021799 // GO:0021955 // GO:0032864 // GO:0045773 // GO:0047496 // GO:0048680 // GO:0051081 // GO:0051642 // GO:0060052 // GO:0006810 // GO:0007275 // GO:0007399 // GO:0010975 // GO:0016477 // GO:0030154 // GO:0031175	microtubule cytoskeleton organization // mitotic cell cycle // neuron migration // inner cell mass cell proliferation // chromosome segregation // retrograde axon cargo transport // cerebral cortex radially oriented cell migration // central nervous system neuron axonogenesis // activation of Cdc42 GTPase activity // positive regulation of axon extension // vesicle transport along microtubule // …	GO:0000776 // GO:0000777 // GO:0005635 // GO:0005813 // GO:0005819 // GO:0005829 // GO:0005871 // GO:0005874 // GO:0030424 // GO:0031252 // GO:0044297 // GO:0060053 // GO:0000775 // GO:0000776 // GO:0005694 // GO:0005737 // GO:0005815 // GO:0005856 // GO:0005875	kinetochore // condensed chromosome kinetochore // nuclear envelope // centrosome // spindle // cytosol // kinesin complex // microtubule // axon // cell leading edge // cell body // neurofilament cytoskeleton // chromosome, centromeric region // kinetochore // chromosome // cytoplasm // microtubule organizing center // cytoskeleton // microtubule associated complex	GO:0005515 // GO:0008017 // GO:0032403 // GO:0043014 // GO:0048487 // GO:0070012	protein binding // microtubule binding // protein complex binding // alpha-tubulin binding // beta-tubulin binding // oligopeptidase activity	Coding	RefSeq	Homo sapiens uncharacterized LOC401105 (FLJ42393), non-coding RNA.	NR_024413	NonCoding/non-coding RNA	chr3	187896331	187898598	+	---	---	Q9GZM8	TC17000141.hg.1	Hs.372123
TC03001083.hg.1	8.49E-05	9.7809925	up	18.07577	17.95381	18.16759	14.75001	14.45438	15.12283	101954275	RNU6-7	ENST00000383873	RNA, U6 small nuclear 7	main	---	---	---	GO:0016021 // GO:0016020	integral to membrane // membrane	---	---	Coding	ENSEMBL	ncrna:snRNA chromosome:GRCh37:3:194935516:194935622:1 gene:ENSG00000206600 gene_biotype:snRNA transcript_biotype:snRNA	ENST00000383873	NonCoding/snRNA	chr3	194935516	194935622	+	---	---	Q3KNT9	TC17000091.hg.1	Hs.259432
TC03001111.hg.1	0.013302824	6.2098284	up	6.913213	8.472822	7.286714	4.743973	4.324729	5.700386	---	---	---	---	main	---	GO:0006897 // GO:0006915 // GO:0006944 // GO:0015031 // GO:0006810 // GO:0006897 // GO:0043547 // GO:0061025	endocytosis // apoptotic process // cellular membrane fusion // protein transport // transport // endocytosis // positive regulation of GTPase activity // membrane fusion	GO:0005768 // GO:0005769 // GO:0030139 // GO:0055037 // GO:0005737 // GO:0005768 // GO:0005769 // GO:0016023 // GO:0031410	endosome // early endosome // endocytic vesicle // recycling endosome // cytoplasm // endosome // early endosome // cytoplasmic membrane-bounded vesicle // cytoplasmic vesicle	GO:0005096 // GO:0005515 // GO:0008083 // GO:0042803	GTPase activator activity // protein binding // growth factor activity // protein homodimerization activity	Coding	ENSEMBL	ncrna:snRNA chromosome:GRCh37:3:197621378:197621484:1 gene:ENSG00000199306 gene_biotype:snRNA transcript_biotype:snRNA	ENST00000362436	NonCoding/snRNA	chr3	197621378	197621484	+	---	---	Q15276	TC17000065.hg.1	Hs.592121
TC03001119.hg.1	0.004353141	2.0588865	up	11.83788	11.4794	11.71189	10.52489	10.45651	10.92218	---	---	---	---	main	---	GO:0005975 // GO:0006006 // GO:0006094 // GO:0006096 // GO:0006096 // GO:0007568 // GO:0042493 // GO:0043403 // GO:0044281	carbohydrate metabolic process // glucose metabolic process // gluconeogenesis // glycolysis // glycolysis // aging // response to drug // skeletal muscle tissue regeneration // small molecule metabolic process	GO:0000015 // GO:0005737 // GO:0005829 // GO:0016020 // GO:0005737	phosphopyruvate hydratase complex // cytoplasm // cytosol // membrane // cytoplasm	GO:0000287 // GO:0004634 // GO:0042803 // GO:0046982 // GO:0004634 // GO:0016829 // GO:0046872	magnesium ion binding // phosphopyruvate hydratase activity // protein homodimerization activity // protein heterodimerization activity // phosphopyruvate hydratase activity // lyase activity // metal ion binding	Coding	ENSEMBL	ncrna:misc_RNA chromosome:GRCh37:3:2130617:2130895:-1 gene:ENSG00000223040 gene_biotype:misc_RNA transcript_biotype:misc_RNA	ENST00000411108	NonCoding/misc_RNA	chr3	2130617	2130895	-	Glycolysis_and_Gluconeogenesis	GenMAPP	P13929	TC17000058.hg.1	Hs.224171
TC03001170.hg.1	5.27E-04	6.6777616	up	9.332972	9.215687	9.877093	6.942984	6.385311	6.879363	---	---	---	---	main	---	GO:0006351 // GO:0006355	transcription, DNA-dependent // regulation of transcription, DNA-dependent	GO:0005634	nucleus	GO:0003677 // GO:0046983	DNA binding // protein dimerization activity	Coding	ENSEMBL	ncrna:snRNA chromosome:GRCh37:3:12543122:12543203:-1 gene:ENSG00000251777 gene_biotype:snRNA transcript_biotype:snRNA	ENST00000515968	NonCoding/snRNA	chr3	12543122	12543203	-	---	---	Q7RTU4	TC17000010.hg.1	Hs.723790
TC03001171.hg.1	0.003244299	2.6506414	up	9.81901	9.95841	9.828518	8.454896	8.087351	8.844666	---	RNA5SP123	ENST00000363244	RNA, 5S ribosomal pseudogene 123	main	---	---	---	---	---	---	---	Coding	ENSEMBL	ncrna:rRNA chromosome:GRCh37:3:12552594:12552712:-1 gene:ENSG00000200114 gene_biotype:rRNA transcript_biotype:rRNA	ENST00000363244	NonCoding/rRNA	chr3	12552594	12552712	-	---	---	---	TC17000009.hg.1	Hs.666536
TC03001191.hg.1	0.033829466	3.0866306	up	10.37175	11.23797	11.21815	9.229891	10.09393	8.625949	---	---	---	---	main	---	---	---	---	---	---	---	Coding	ENSEMBL	ncrna:miRNA chromosome:GRCh37:3:13779558:13779629:-1 gene:ENSG00000238827 gene_biotype:miRNA transcript_biotype:miRNA	ENST00000408341	NonCoding/miRNA	chr3	13779558	13779629	-	---	---	Q9NRE7	TC16002097.hg.1	Hs.578870 // Hs.636159
TC03001198.hg.1	0.003850265	3.0033035	up	7.156227	7.842178	7.31635	5.9514	5.532451	6.071253	---	---	---	---	main	---	GO:0005975 // GO:0006044 // GO:0006477 // GO:0006790 // GO:0018146 // GO:0030203 // GO:0042339 // GO:0044281 // GO:0005975	carbohydrate metabolic process // N-acetylglucosamine metabolic process // protein sulfation // sulfur compound metabolic process // keratan sulfate biosynthetic process // glycosaminoglycan metabolic process // keratan sulfate metabolic process // small molecule metabolic process // carbohydrate metabolic process	GO:0000139 // GO:0005794 // GO:0016021 // GO:0031228 // GO:0000139 // GO:0005794 // GO:0016020 // GO:0016021 // GO:0016021	Golgi membrane // Golgi apparatus // integral to membrane // intrinsic to Golgi membrane // Golgi membrane // Golgi apparatus // membrane // integral to membrane // integral to membrane	GO:0001517 // GO:0008146 // GO:0008146 // GO:0016740	N-acetylglucosamine 6-O-sulfotransferase activity // sulfotransferase activity // sulfotransferase activity // transferase activity	Coding	ENSEMBL	ncrna:snRNA chromosome:GRCh37:3:14572489:14572595:-1 gene:ENSG00000207163 gene_biotype:snRNA transcript_biotype:snRNA	ENST00000384434	NonCoding/snRNA	chr3	14572489	14572595	-	---	---	Q9GZS9	TC16002090.hg.1	Hs.745424
TC03001209.hg.1	0.007072607	3.5440078	up	9.721558	8.983978	9.293937	7.606877	6.965709	7.950742	---	---	---	---	main	---	GO:0000122 // GO:0006351 // GO:0006355 // GO:0006950 // GO:0008284 // GO:0033169 // GO:0043010 // GO:0045597 // GO:0045944 // GO:0048468 // GO:0070207 // GO:0001654 // GO:0006355 // GO:0006357 // GO:0051260	negative regulation of transcription from RNA polymerase II promoter // transcription, DNA-dependent // regulation of transcription, DNA-dependent // response to stress // positive regulation of cell proliferation // histone H3-K9 demethylation // camera-type eye development // positive regulation of cell differentiation // positive regulation of transcription from RNA polymerase II promoter // c…	GO:0005634	nucleus	GO:0003700 // GO:0003714 // GO:0043565 // GO:0003677 // GO:0003700	sequence-specific DNA binding transcription factor activity // transcription corepressor activity // sequence-specific DNA binding // DNA binding // sequence-specific DNA binding transcription factor activity	Coding	ENSEMBL	ncrna:snRNA chromosome:GRCh37:3:15474617:15474723:-1 gene:ENSG00000206926 gene_biotype:snRNA transcript_biotype:snRNA	ENST00000384199	NonCoding/snRNA	chr3	15474617	15474723	-	---	---	Q9ULV5	TC16002079.hg.1	Hs.512156
TC03001219.hg.1	0.010667632	3.319654	up	6.432058	5.523139	5.735602	3.642875	4.33252	4.522305	---	PLCL2-AS1	ENST00000414844	PLCL2 antisense RNA 1	main	---	---	---	GO:0005634 // GO:0035097	nucleus // histone methyltransferase complex	GO:0005515	protein binding	Coding	ENSEMBL	cdna:known chromosome:GRCh37:3:17084234:17085684:-1 gene:ENSG00000226441 gene_biotype:antisense transcript_biotype:antisense	ENST00000414844	NonCoding/antisense RNA	chr3	17084268	17085684	-	---	---	Q9BTK6	TC16002070.hg.1	Hs.702841
TC03001220.hg.1	0.005281412	2.231157	up	10.2677	10.86587	10.47849	9.533692	9.152745	9.452248	---	---	---	---	main	---	GO:0006766 // GO:0006767 // GO:0009435 // GO:0019674 // GO:0034213 // GO:0044281 // GO:0051259 // GO:0019363 // GO:0046874	vitamin metabolic process // water-soluble vitamin metabolic process // NAD biosynthetic process // NAD metabolic process // quinolinate catabolic process // small molecule metabolic process // protein oligomerization // pyridine nucleotide biosynthetic process // quinolinate metabolic process	GO:0005829 // GO:0005737	cytosol // cytoplasm	GO:0004514 // GO:0042803 // GO:0003824 // GO:0004514 // GO:0016740 // GO:0016757 // GO:0016763	nicotinate-nucleotide diphosphorylase (carboxylating) activity // protein homodimerization activity // catalytic activity // nicotinate-nucleotide diphosphorylase (carboxylating) activity // transferase activity // transferase activity, transferring glycosyl groups // transferase activity, transferring pentosyl groups	Coding	ENSEMBL	ncrna:miRNA chromosome:GRCh37:3:17177142:17177214:-1 gene:ENSG00000252976 gene_biotype:miRNA transcript_biotype:miRNA	ENST00000517167	NonCoding/miRNA	chr3	17177142	17177214	-	---	---	Q15274	TC16002069.hg.1	Hs.513484
TC03001229.hg.1	1.13E-05	4.6765413	up	7.934137	7.898901	8.121441	5.788681	5.67052	5.818954	---	---	---	---	main	---	GO:0006626 // GO:0030150 // GO:0044267 // GO:0006810 // GO:0015031	protein targeting to mitochondrion // protein import into mitochondrial matrix // cellular protein metabolic process // transport // protein transport	GO:0005744 // GO:0005739 // GO:0005743 // GO:0016020	mitochondrial inner membrane presequence translocase complex // mitochondrion // mitochondrial inner membrane // membrane	---	---	Coding	ENSEMBL	ncrna:snRNA chromosome:GRCh37:3:20310457:20310562:-1 gene:ENSG00000199577 gene_biotype:snRNA transcript_biotype:snRNA	ENST00000362707	NonCoding/snRNA	chr3	20310457	20310562	-	---	---	Q9Y3D7	TC16002061.hg.1	Hs.730693
TC03001230.hg.1	0.001811054	2.6479464	up	7.378939	7.721381	7.267461	5.795748	6.244442	6.11297	---	---	---	---	main	---	GO:0007130 // GO:0007126 // GO:0070193	synaptonemal complex assembly // meiosis // synaptonemal complex organization	GO:0000795	synaptonemal complex	---	---	Coding	ENSEMBL	ncrna:snRNA chromosome:GRCh37:3:20549136:20549248:-1 gene:ENSG00000206807 gene_biotype:snRNA transcript_biotype:snRNA	ENST00000384080	NonCoding/snRNA	chr3	20549136	20549248	-	---	---	A8MT33	TC16002060.hg.1	Hs.734779
TC03001236.hg.1	8.69E-04	2.1397817	up	6.723099	6.713362	6.862437	5.87081	5.479795	5.655903	---	---	---	---	main	---	GO:0006879 // GO:0008286 // GO:0015991 // GO:0015992 // GO:0019048 // GO:0033572 // GO:0051701 // GO:0055085 // GO:0090382 // GO:0006810 // GO:0006811 // GO:0015992	cellular iron ion homeostasis // insulin receptor signaling pathway // ATP hydrolysis coupled proton transport // proton transport // virus-host interaction // transferrin transport // interaction with host // transmembrane transport // phagosome maturation // transport // ion transport // proton transport	GO:0005774 // GO:0010008 // GO:0016021 // GO:0030670 // GO:0033179 // GO:0005773 // GO:0016020 // GO:0016021 // GO:0033177	vacuolar membrane // endosome membrane // integral to membrane // phagocytic vesicle membrane // proton-transporting V-type ATPase, V0 domain // vacuole // membrane // integral to membrane // proton-transporting two-sector ATPase complex, proton-transporting domain	GO:0005515 // GO:0031625 // GO:0046933 // GO:0046961 // GO:0015078	protein binding // ubiquitin protein ligase binding // proton-transporting ATP synthase activity, rotational mechanism // proton-transporting ATPase activity, rotational mechanism // hydrogen ion transmembrane transporter activity	Coding	ENSEMBL	ncrna:snRNA chromosome:GRCh37:3:23655152:23655250:-1 gene:ENSG00000252562 gene_biotype:snRNA transcript_biotype:snRNA	ENST00000516753	NonCoding/snRNA	chr3	23655152	23655250	-	---	---	P27449	TC16002054.hg.1	Hs.389107
TC03001237.hg.1	0.002037837	2.412665	up	6.623939	6.387472	6.910135	5.181761	5.4695	5.458404	---	---	---	---	main	---	GO:0031175 // GO:0032313 // GO:0032851 // GO:0043547	neuron projection development // regulation of Rab GTPase activity // positive regulation of Rab GTPase activity // positive regulation of GTPase activity	GO:0005737 // GO:0005737	cytoplasm // cytoplasm	GO:0005097 // GO:0005515 // GO:0005096	Rab GTPase activator activity // protein binding // GTPase activator activity	Coding	ENSEMBL	ncrna:snRNA chromosome:GRCh37:3:23682980:23683083:-1 gene:ENSG00000212269 gene_biotype:snRNA transcript_biotype:snRNA	ENST00000390967	NonCoding/snRNA	chr3	23682980	23683083	-	---	---	Q9ULP9	TC16002053.hg.1	Hs.353087
TC03001253.hg.1	9.63E-05	3.7930477	up	7.768208	7.470374	7.423368	5.516797	5.668229	5.706852	---	---	---	---	main	---	---	---	GO:0005576	extracellular region	GO:0030246	carbohydrate binding	Coding	ENSEMBL	ncrna:snRNA chromosome:GRCh37:3:27307071:27307174:-1 gene:ENSG00000207251 gene_biotype:snRNA transcript_biotype:snRNA	ENST00000384521	NonCoding/snRNA	chr3	27307071	27307174	-	---	---	Q6UXF7	TC16002037.hg.1	Hs.556045
TC03001276.hg.1	0.010671777	2.0665755	up	6.307272	6.510947	6.072512	5.019224	5.094347	5.635435	---	RNA5SP128	ENST00000365305	RNA, 5S ribosomal pseudogene 128	main	---	---	---	---	---	---	---	NonCoding	ENSEMBL	ncrna:rRNA chromosome:GRCh37:3:33533475:33533590:-1 gene:ENSG00000202175 gene_biotype:rRNA transcript_biotype:rRNA	ENST00000365305	NonCoding/rRNA	chr3	33533475	33533590	-	---	---	---	TC16002014.hg.1	---
TC03001279.hg.1	0.005876826	2.4634924	up	5.802145	5.730204	6.106311	4.745377	4.154233	4.836935	---	---	---	---	main	---	---	---	---	---	---	---	NonCoding	ENSEMBL	ncrna:snRNA chromosome:GRCh37:3:35298332:35298438:-1 gene:ENSG00000212442 gene_biotype:snRNA transcript_biotype:snRNA	ENST00000391140	NonCoding/snRNA	chr3	35298332	35298438	-	---	---	---	TC16002011.hg.1	---
TC03001284.hg.1	0.011276621	2.4036872	up	7.313875	6.560604	6.720724	5.621995	5.297099	5.880362	---	RNU6ATAC4P	ENST00000387446	RNA, U6atac small nuclear 4, pseudogene	main	---	---	---	---	---	---	---	NonCoding	ENSEMBL	ncrna:snRNA chromosome:GRCh37:3:37009682:37009807:-1 gene:ENSG00000210181 gene_biotype:snRNA transcript_biotype:snRNA	ENST00000387446	NonCoding/snRNA	chr3	37009682	37009807	-	---	---	---	TC16002006.hg.1	---
TC03001294.hg.1	2.14E-04	11.514529	up	10.54618	10.8092	10.59105	7.237398	6.621744	7.511139	---	---	---	---	main	---	---	---	---	---	---	---	NonCoding	ENSEMBL	ncrna:snRNA chromosome:GRCh37:3:38345264:38345370:-1 gene:ENSG00000199514 gene_biotype:snRNA transcript_biotype:snRNA	ENST00000362644	NonCoding/snRNA	chr3	38345264	38345370	-	---	---	---	TC16001997.hg.1	---
TC03001307.hg.1	5.62E-04	2.9722836	up	8.861785	8.408381	8.814845	7.145859	7.004767	7.219669	---	RNU5B-2P	ENST00000363036	RNA, U5B small nuclear 2, pseudogene	main	---	---	---	---	---	---	---	NonCoding	ENSEMBL	ncrna:snRNA chromosome:GRCh37:3:40540382:40540494:-1 gene:ENSG00000199906 gene_biotype:snRNA transcript_biotype:snRNA	ENST00000363036	NonCoding/snRNA	chr3	40540382	40540494	-	---	---	---	TC16001984.hg.1	---
TC03001356.hg.1	7.36E-04	2.980003	up	5.620805	5.083535	5.238845	3.719265	3.654908	3.84307	---	---	---	---	main	---	---	---	---	---	---	---	NonCoding	ENSEMBL	cdna:known chromosome:GRCh37:3:46406446:46448550:-1 gene:ENSG00000223552 gene_biotype:antisense transcript_biotype:antisense	ENST00000451485	NonCoding/antisense RNA	chr3	46406446	46448550	-	---	---	---	TC16001936.hg.1	---
TC03001411.hg.1	0.001700154	2.2209382	up	9.059134	8.885284	8.836664	7.680223	7.599305	8.048047	---	RNA5SP130	ENST00000364431	RNA, 5S ribosomal pseudogene 130	main	---	---	---	---	---	---	---	NonCoding	ENSEMBL	ncrna:rRNA chromosome:GRCh37:3:49504548:49504661:-1 gene:ENSG00000201301 gene_biotype:rRNA transcript_biotype:rRNA	ENST00000364431	NonCoding/rRNA	chr3	49504548	49504661	-	---	---	---	TC16001887.hg.1	---
TC03001423.hg.1	0.046557587	2.0565424	up	6.894785	7.659327	7.458714	5.983595	6.866157	6.04241	---	LUST	NR_045388	RBM5 antisense RNA	main	3p21.3	---	---	---	---	---	---	NonCoding	RefSeq	Homo sapiens RBM5 antisense RNA (LUST), antisense RNA.	NR_045388	NonCoding/antisense RNA	chr3	50137036	50138421	-	---	---	---	TC16001875.hg.1	---
TC03001438.hg.1	0.04076708	2.4530897	up	8.314042	8.277069	7.606761	6.434466	6.371609	7.507996	---	RNA5SP132	ENST00000364725	RNA, 5S ribosomal pseudogene 132	main	---	---	---	---	---	---	---	NonCoding	ENSEMBL	ncrna:rRNA chromosome:GRCh37:3:51728481:51728598:-1 gene:ENSG00000201595 gene_biotype:rRNA transcript_biotype:rRNA	ENST00000364725	NonCoding/rRNA	chr3	51728481	51728598	-	---	---	---	TC16001862.hg.1	---
TC03001476.hg.1	8.24E-04	2.1234703	up	6.607731	6.445994	6.281112	5.404892	5.213314	5.45736	790952	ESRG	NR_027122	embryonic stem cell related (non-protein coding)	main	3p14.3|3p14.3	---	---	---	---	---	---	NonCoding	RefSeq	Homo sapiens embryonic stem cell related (non-protein coding) (ESRG), non-coding RNA.	NR_027122	NonCoding/non-coding RNA	chr3	54666151	54673884	-	---	---	---	TC16001826.hg.1	---
TC03001531.hg.1	0.001092664	6.5643497	up	9.717655	10.03699	10.25136	7.00586	7.002901	7.853289	---	---	---	---	main	---	---	---	---	---	---	---	NonCoding	ENSEMBL	ncrna:snRNA chromosome:GRCh37:3:66343538:66343644:-1 gene:ENSG00000206759 gene_biotype:snRNA transcript_biotype:snRNA	ENST00000384032	NonCoding/snRNA	chr3	66343538	66343644	-	---	---	---	TC16001771.hg.1	---
TC03001537.hg.1	2.12E-04	3.6201873	up	6.407711	6.821805	6.675141	4.683058	4.718438	4.934968	---	MIR3136	NR_036087	microRNA 3136	main	---	---	---	---	---	---	---	NonCoding	RefSeq	Homo sapiens microRNA 3136 (MIR3136), microRNA.	NR_036087	NonCoding/miRNA	chr3	69098109	69098186	-	---	---	---	TC16001765.hg.1	---
TC03001556.hg.1	0.009483243	2.0795722	up	7.282842	7.445655	7.581042	6.54843	5.965001	6.627245	---	RNA5SP136	ENST00000410906	RNA, 5S ribosomal pseudogene 136	main	---	---	---	---	---	---	---	NonCoding	ENSEMBL	ncrna:rRNA chromosome:GRCh37:3:72740856:72740962:-1 gene:ENSG00000222838 gene_biotype:rRNA transcript_biotype:rRNA	ENST00000410906	NonCoding/rRNA	chr3	72740856	72740962	-	---	---	---	TC16001746.hg.1	---
TC03001558.hg.1	2.82E-04	6.7881913	up	9.223958	8.871271	9.612746	6.37583	6.394628	6.648437	---	---	---	---	main	---	---	---	---	---	---	---	NonCoding	ENSEMBL	ncrna:snRNA chromosome:GRCh37:3:73141299:73141408:-1 gene:ENSG00000252651 gene_biotype:snRNA transcript_biotype:snRNA	ENST00000516842	NonCoding/snRNA	chr3	73141299	73141408	-	---	---	---	TC16001744.hg.1	---
TC03001559.hg.1	6.56E-04	4.5373397	up	9.523216	9.699316	9.471828	7.108064	7.230897	7.80986	---	---	---	---	main	---	---	---	---	---	---	---	NonCoding	ENSEMBL	ncrna:snRNA chromosome:GRCh37:3:73290940:73291047:-1 gene:ENSG00000252937 gene_biotype:snRNA transcript_biotype:snRNA	ENST00000517128	NonCoding/snRNA	chr3	73290940	73291047	-	---	---	---	TC16001743.hg.1	---
TC03001568.hg.1	5.05E-04	5.2285733	up	7.690402	7.661232	8.060102	5.14816	5.311681	5.792643	---	---	---	---	main	---	---	---	---	---	---	---	NonCoding	ENSEMBL	ncrna:snRNA chromosome:GRCh37:3:77860892:77860995:-1 gene:ENSG00000206891 gene_biotype:snRNA transcript_biotype:snRNA	ENST00000384164	NonCoding/snRNA	chr3	77860892	77860995	-	---	---	---	TC16001734.hg.1	---
TC03001587.hg.1	0.004789213	3.366712	up	7.201508	8.057093	7.130006	5.585248	5.868001	5.681338	---	---	---	---	main	---	---	---	---	---	---	---	NonCoding	ENSEMBL	ncrna:snRNA chromosome:GRCh37:3:87791693:87791799:-1 gene:ENSG00000200703 gene_biotype:snRNA transcript_biotype:snRNA	ENST00000363833	NonCoding/snRNA	chr3	87791693	87791799	-	---	---	---	TC16001715.hg.1	---
TC03001597.hg.1	7.51E-04	6.308784	up	9.661667	9.813261	9.886955	7.016097	6.714418	7.659282	---	---	---	---	main	---	---	---	---	---	---	---	NonCoding	ENSEMBL	ncrna:snRNA chromosome:GRCh37:3:96327658:96327761:-1 gene:ENSG00000199286 gene_biotype:snRNA transcript_biotype:snRNA	ENST00000362416	NonCoding/snRNA	chr3	96327658	96327761	-	---	---	---	TC16001705.hg.1	---
TC03001605.hg.1	3.55E-04	13.799845	up	15.29251	15.64058	15.32498	11.5236	11.14534	12.22939	101954278	RNU6-8	ENST00000383985	RNA, U6 small nuclear 8	main	---	---	---	---	---	---	---	NonCoding	ENSEMBL	ncrna:snRNA chromosome:GRCh37:3:98523822:98523928:-1 gene:ENSG00000206712 gene_biotype:snRNA transcript_biotype:snRNA	ENST00000383985	NonCoding/snRNA	chr3	98523822	98523928	-	---	---	---	TC16001698.hg.1	---
TC03001621.hg.1	0.001317499	4.773015	up	8.285469	7.616047	8.164286	5.916562	5.386107	5.998429	---	---	---	---	main	---	---	---	---	---	---	---	NonCoding	ENSEMBL	ncrna:snRNA chromosome:GRCh37:3:102473908:102474014:-1 gene:ENSG00000201065 gene_biotype:snRNA transcript_biotype:snRNA	ENST00000364195	NonCoding/snRNA	chr3	102473908	102474014	-	---	---	---	TC16001682.hg.1	---
TC03001623.hg.1	0.020070793	2.3541584	up	12.68053	12.52796	12.54857	11.10028	11.998	10.95314	---	MIR548A3	NR_030330	microRNA 548a-3	main	---	---	---	---	---	---	---	NonCoding	RefSeq	Homo sapiens microRNA 548a-3 (MIR548A3), microRNA.	NR_030330	NonCoding/miRNA	chr3	103903476	103946105	-	---	---	---	TC16001680.hg.1	---
TC03001682.hg.1	5.62E-04	5.302301	up	6.877792	6.939328	7.122098	4.355536	4.332371	5.031453	---	---	---	---	main	---	---	---	---	---	---	---	NonCoding	ENSEMBL	ncrna:snRNA chromosome:GRCh37:3:119060681:119060787:-1 gene:ENSG00000207310 gene_biotype:snRNA transcript_biotype:snRNA	ENST00000384580	NonCoding/snRNA	chr3	119060681	119060787	-	---	---	---	TC16001621.hg.1	---
TC03001697.hg.1	3.44E-04	13.6953	up	12.50354	11.66208	11.91043	7.92834	8.149603	8.67128	---	---	---	---	main	---	---	---	---	---	---	---	NonCoding	ENSEMBL	ncrna:snRNA chromosome:GRCh37:3:121374322:121374451:-1 gene:ENSG00000222057 gene_biotype:snRNA transcript_biotype:snRNA	ENST00000410125	NonCoding/snRNA	chr3	121374322	121374451	-	---	---	---	TC16001607.hg.1	---
[truncated: 3,717 more rows]
